# Supplementary material for: Combining the Classification and Pharmacophore Approaches to Understand Homogeneous Olfactory Perceptions at Peripheral Level: Focus on Two Aroma Mixtures
Source: Molecules. 2023 May 11;28(10):4028. doi: 10.3390/molecules28104028 (PMC10221229; doi:10.3390/molecules28104028)
Supplement: Supplementary file 1 [file molecules-28-04028-s001.zip]

Archive with 8 entries (8 files):
- Figure S1.tif
- Figure S2.pdf
- Table S1.xlsx
- Table S2.xlsx
- Table S3.pdf
- Table S4.pdf
- Table S5.pdf
- Table S6.pdf
