# Supplementary material for: Combining the Classification and Pharmacophore Approaches to Understand Homogeneous Olfactory Perceptions at Peripheral Level: Focus on Two Aroma Mixtures
Source: Molecules. 2023 May 11;28(10):4028. doi: 10.3390/molecules28104028 (PMC10221229; doi:10.3390/molecules28104028)
Supplement: Supplementary file 1 [file molecules-28-04028-s001.zip › Table S1.xlsx]

## Sheet: Table S1
Table S1. Number of occurrences of the odor notes in the database and in the clusters obtained using k-means and SOM methods at the three levels of clustering.
	Frequencies of odor notes in database and in clusters (the numbers in brackets refer to the number of molecules in each cluster).
Odor note	database	kmeans4-Cl-1 (932)	kmeans4-Cl-2 (1617)	kmeans4-Cl-3 (1547)	kmeans4-Cl-4 (1569)	SOM4-Cl-1 (1612)	SOM4-Cl-2 (1569)	SOM4-Cl-3 (1547)	SOM4-Cl-4 (937)	2D-kmeans9-Cl-1 (776)	2D-kmeans9-Cl-2 (382)	2D-kmeans9-Cl-3 (594)	2D-kmeans9-Cl-4 (934)	2D-kmeans9-Cl-5 (1048)	2D-kmeans9-Cl-6 (45)	2D-kmeans9-Cl-7 (639)	2D-kmeans9-Cl-8 (483)	2D-kmeans9-C9 (764)	2D-SOM9-Cl-1 (45)	2D-SOM9-Cl-2 (740)	2D-SOM9-Cl-3 (657)	2D-SOM9-Cl-4 (595)	2D-SOM9-Cl-5 (933)	2D-SOM9-Cl-6 (782)	2D-SOM9-Cl-7 (1522)	2D-SOM9-Cl-8 (9)	2D-SOM9-Cl-9 (382)	kmeans9-Cl-1 (377)	kmeans9-Cl-2 (1029)	kmeans9-Cl-3 (394)	kmeans9-Cl-4 (575)	kmeans9-Cl-5 (1249)	kmeans9-Cl-6 (518)	kmeans9-Cl-7 (37)	kmeans9-Cl-8 (569)	kmeans9-Cl-9 (917)	SOM9-Cl-1 (1248)	SOM9-Cl-2 (377)	SOM9-Cl-3 (918)	SOM9-Cl-4 (37)	SOM9-Cl-7 (933)	SOM9-Cl-8 (605)	SOM9-Cl-9 (1547)	2D-kmeans16-Cl-1 (756)	2D-kmeans16-Cl-2 (457)	2D-kmeans16-Cl-3 (336)	2D-kmeans16-Cl-4 (690)	2D-kmeans16-Cl-5 (128)	2D-kmeans16-Cl-6 (360)
fruity	1790	651	427	317	395	423	395	317	686	152	101	111	275	256	8	318	61	518	8	503	332	110	275	144	316	1	101	125	267	78	139	312	50	6	173	640	311	125	641	6	248	142	317	143	125	206	475	81	84
green	1371	295	512	320	244	511	244	320	299	158	231	50	176	214	16	238	108	185	16	178	243	50	176	155	320	2	231	163	220	53	99	352	100	16	76	292	351	163	293	16	127	101	320	148	73	120	166	74	24
sweet	1258	209	225	465	359	224	359	465	210	97	25	161	197	387	0	133	75	191	0	189	134	157	197	94	462	0	25	43	378	80	162	183	87	0	117	208	183	43	208	0	192	167	465	92	88	66	171	11	123
floral	997	87	217	417	276	217	276	417	88	81	29	56	214	370	2	143	41	64	2	61	144	57	213	80	411	0	29	28	381	61	78	192	36	3	134	84	192	28	84	3	194	79	417	77	93	43	50	6	32
herbal	747	93	171	154	329	169	329	154	95	62	41	110	216	127	8	77	28	87	8	84	80	103	216	60	154	1	41	40	127	120	70	139	27	6	133	85	138	40	86	6	246	77	154	52	123	38	73	13	46
woody	622	27	76	111	408	76	408	111	28	34	6	109	302	88	0	45	22	21	0	21	45	105	301	34	110	0	6	11	87	143	44	66	24	0	221	26	66	11	26	0	364	44	111	31	160	14	21	0	32
fatty	479	129	210	46	94	210	94	46	144	99	85	52	26	25	22	84	24	68	22	67	84	52	26	94	44	5	85	112	18	10	59	94	28	22	8	128	94	112	128	22	16	61	46	90	6	59	64	31	46
fresh	431	73	159	70	129	158	129	70	74	58	45	31	95	66	5	82	4	46	5	41	85	30	95	60	69	1	45	46	68	39	30	112	2	5	56	73	112	46	73	5	92	33	70	54	50	33	39	15	16
waxy	429	150	182	35	62	182	62	35	152	82	56	32	21	24	11	125	10	79	11	79	125	32	21	71	33	1	56	75	27	9	32	111	8	11	11	145	111	75	145	11	19	33	35	69	9	70	68	31	26
spicy	400	18	59	196	127	58	127	196	19	31	11	62	67	168	0	13	29	24	0	23	14	59	67	29	197	0	11	13	179	57	41	46	17	0	29	18	46	13	18	0	85	42	196	25	25	9	20	3	30
rose	335	48	111	111	65	111	65	111	48	25	11	6	57	89	1	104	8	35	1	33	104	6	57	26	97	0	11	15	100	11	15	96	11	1	38	48	96	15	48	1	49	15	111	26	20	33	18	2	2
sulfurous	329	42	163	61	63	163	63	61	44	161	0	43	27	17	1	11	45	54	1	45	20	33	27	141	62	0	0	6	13	5	49	157	48	0	9	42	157	6	42	0	13	50	61	138	9	19	45	0	5
nutty	308	16	55	173	64	55	64	173	17	19	24	59	12	29	1	10	135	22	1	22	10	58	12	17	164	0	24	14	27	6	48	41	146	1	9	16	41	14	16	1	14	49	173	17	5	3	24	1	39
citrus	304	20	163	22	99	163	99	22	21	50	41	32	52	20	16	78	3	16	16	16	78	29	52	49	22	1	41	49	18	52	14	114	4	16	18	19	114	49	19	16	69	15	22	47	15	12	12	3	5
oily	289	109	106	25	49	106	49	25	110	46	41	31	18	14	3	62	11	65	3	65	62	30	18	45	25	0	41	29	18	11	30	74	7	3	8	109	74	29	109	3	19	30	25	44	8	55	53	12	23
balsamic	288	2	24	188	74	24	74	188	2	10	3	15	56	176	0	15	11	3	0	3	15	15	56	9	187	0	3	2	180	28	7	22	8	0	39	2	22	2	2	0	66	8	188	9	35	0	4	0	3
earthy	262	26	61	98	77	60	77	98	28	23	25	22	62	34	1	23	56	16	1	16	23	22	62	23	90	0	25	20	28	17	19	43	70	1	40	24	42	20	25	1	57	19	98	22	34	12	16	8	14
apple	256	141	72	15	28	72	28	15	142	14	32	2	26	11	0	70	4	97	0	97	70	2	26	14	15	0	32	29	11	1	6	43	4	0	21	141	43	29	141	0	22	6	15	14	15	40	92	26	2
tropical	256	101	68	32	55	68	55	32	101	28	7	19	34	22	2	60	8	76	2	68	68	19	34	28	30	0	7	12	26	12	20	56	6	0	23	101	56	12	101	0	35	20	32	27	16	43	63	12	11
minty	242	7	22	23	190	22	190	23	7	18	0	69	131	14	1	5	8	9	1	9	5	58	131	16	22	0	0	2	12	73	39	20	11	0	78	7	20	2	7	0	146	44	23	15	79	2	8	0	37
ethereal	239	68	127	14	30	127	30	14	69	49	74	5	25	6	0	14	8	63	0	63	14	5	25	44	14	0	74	5	6	1	22	124	8	0	7	66	123	5	67	0	8	22	14	44	5	13	61	0	4
meaty	225	13	80	82	50	80	50	82	13	65	6	33	18	16	1	6	67	20	1	19	6	30	18	62	83	0	6	10	12	3	45	70	70	0	2	13	70	10	13	0	5	45	82	56	2	9	19	2	6
roasted	220	5	39	140	36	39	36	140	5	33	0	41	8	13	0	1	114	13	0	13	1	39	8	32	127	0	0	2	10	3	32	37	130	0	1	5	37	2	5	0	2	34	140	32	1	0	13	0	20
caramellic	210	38	33	55	84	33	84	55	39	21	2	83	10	14	0	10	42	40	0	40	10	73	10	19	56	0	2	10	16	5	76	23	39	0	3	38	23	10	38	0	4	80	55	19	3	8	39	1	80
pineapple	170	118	18	12	22	18	22	12	120	5	0	1	21	7	0	48	5	83	0	80	51	1	21	5	12	0	0	10	7	1	4	9	5	0	17	117	9	10	117	0	18	4	12	5	14	41	79	8	1
musty	160	11	44	58	47	44	47	58	11	33	6	23	29	26	0	7	27	12	0	12	7	23	29	30	53	0	6	7	23	13	15	39	35	0	19	9	39	7	9	0	32	15	58	29	18	3	12	1	13
vegetable	159	18	65	55	21	65	21	55	18	29	33	11	9	9	1	6	46	15	1	14	7	11	9	29	55	0	33	23	9	1	16	42	46	1	3	18	42	23	18	1	4	16	55	29	3	6	14	1	3
berry	150	40	26	43	41	26	41	43	40	10	5	7	33	32	1	15	11	36	1	35	16	7	33	10	43	0	5	7	34	7	5	20	9	0	29	39	20	7	39	0	36	5	43	8	13	7	33	3	3
winey	144	97	20	14	13	20	13	14	97	10	2	8	4	12	0	36	3	69	0	68	37	8	4	10	15	0	2	4	11	1	11	20	3	0	1	93	19	4	94	0	2	11	14	10	1	37	61	4	8
creamy	141	22	38	34	47	37	47	34	23	19	10	40	6	27	1	10	7	21	1	21	10	40	6	19	34	0	10	9	25	2	42	29	9	1	2	22	29	9	22	1	4	42	34	19	1	7	21	0	38
onion	139	9	98	15	17	98	17	15	9	89	1	7	9	2	1	2	13	15	1	13	3	7	9	90	15	0	1	12	1	1	12	86	14	0	4	9	86	12	9	0	5	12	15	85	4	7	13	0	0
phenolic	131	1	5	106	19	5	19	106	1	2	2	10	9	99	0	0	7	2	0	2	0	10	9	2	106	0	2	2	84	5	8	3	22	0	6	1	3	2	1	0	9	10	106	2	4	0	2	0	9
pungent	128	11	90	18	9	90	9	18	11	56	23	3	5	11	1	2	7	26	1	25	3	3	5	50	18	0	23	20	9	3	3	70	9	1	2	11	70	20	11	1	4	4	18	49	1	3	25	0	3
cheesy	126	22	91	6	7	89	7	6	24	55	12	3	6	2	0	8	2	40	0	40	8	3	6	53	4	0	12	12	2	0	4	81	4	0	3	20	81	12	20	0	3	4	6	53	3	2	40	5	3
dry	124	6	29	29	60	29	60	29	6	13	6	16	44	28	0	10	1	6	0	6	10	16	44	13	29	0	6	7	21	19	5	23	8	0	36	5	23	7	5	0	52	8	29	12	23	4	4	0	7
aldehydic	122	5	76	15	26	76	26	15	5	33	24	10	13	12	4	20	3	3	4	3	20	10	13	33	15	0	24	33	13	12	5	43	2	5	4	5	43	33	5	5	16	5	15	32	5	4	2	1	3
buttery	122	39	31	14	38	30	38	14	44	14	6	35	4	8	0	9	6	41	0	41	9	34	4	14	14	0	6	6	9	0	37	25	5	0	1	39	25	6	39	0	1	37	14	14	1	5	41	4	35
pear	122	80	31	6	5	31	5	6	82	3	4	0	5	3	0	59	3	45	0	43	61	0	5	3	6	0	4	24	4	0	1	7	2	0	4	80	7	24	80	0	4	1	6	3	4	36	42	22	0
honey	120	10	11	82	17	11	17	82	11	3	0	3	12	66	0	17	11	8	0	8	17	3	12	3	77	0	0	2	69	3	5	9	13	0	9	10	9	2	10	0	12	5	82	3	6	5	6	1	1
camphoreous	119	0	13	11	95	13	95	11	0	12	1	13	82	11	0	2	0	1	0	1	2	13	82	9	11	0	1	0	10	13	10	13	1	0	72	0	13	0	0	0	84	11	11	9	67	0	1	0	8
powdery	111	3	6	64	38	6	38	64	3	2	0	15	21	57	0	7	5	4	0	4	7	15	21	2	62	0	0	0	52	7	14	6	12	0	17	3	6	0	3	0	22	16	64	2	4	3	3	0	13
leafy	109	14	36	37	22	36	22	37	14	14	15	4	16	30	2	15	7	6	2	6	15	4	16	14	37	0	15	13	31	10	5	23	6	2	5	14	23	13	14	2	15	5	37	14	4	9	2	4	2
alcoholic	108	11	90	4	3	90	3	4	13	31	61	0	3	2	0	3	2	11	0	11	3	0	3	26	4	0	61	1	2	0	2	90	2	0	1	10	90	1	10	0	1	2	4	26	1	4	11	1	0
animal	108	4	9	49	46	9	46	49	4	6	1	26	20	31	0	2	18	5	0	5	2	26	20	5	49	0	1	1	28	15	19	8	21	0	12	4	8	1	4	0	20	26	49	5	9	3	4	0	20
metallic	108	16	40	27	25	40	25	27	16	16	8	5	17	17	5	17	10	14	5	12	18	5	17	16	27	0	8	5	16	2	9	34	11	5	10	16	34	5	16	5	12	9	27	15	7	8	12	4	4
melon	107	39	50	9	9	50	9	9	39	8	31	1	6	9	2	27	1	23	2	20	28	1	6	9	9	1	31	37	8	1	3	13	1	2	3	39	13	37	39	2	4	3	9	7	3	14	21	14	1
banana	102	70	17	7	8	17	8	7	70	5	4	0	7	5	1	26	2	52	1	51	27	0	7	5	7	0	4	8	5	0	0	9	2	1	7	70	9	8	70	1	7	0	7	5	7	17	45	13	0
jasmin	102	11	13	34	44	13	44	34	11	8	3	33	12	23	0	5	11	8	0	8	5	32	12	8	34	0	3	3	34	0	40	11	0	0	4	10	11	3	10	0	4	40	34	8	3	0	8	3	33
mushroom	101	19	51	16	15	51	15	16	20	24	29	8	8	9	1	9	7	9	1	8	10	6	8	23	16	0	29	18	8	0	14	33	8	1	0	19	33	18	19	1	0	14	16	23	0	10	8	5	5
coconut	96	9	11	9	67	11	67	9	9	8	1	66	2	3	0	4	6	7	0	7	4	65	2	8	9	0	1	3	4	4	62	8	5	0	1	9	8	3	9	0	3	64	9	8	1	4	6	0	65
garlic	95	2	69	13	11	69	11	13	2	72	0	7	5	5	0	0	8	2	0	2	0	6	5	69	13	0	0	4	3	0	9	65	10	0	2	2	65	4	2	0	2	9	13	69	2	0	2	0	2
burnt	93	2	13	58	20	13	20	58	2	11	0	20	1	21	0	0	36	4	0	4	0	20	1	11	57	0	0	1	14	2	17	12	44	0	1	2	12	1	2	0	2	18	58	10	1	1	4	0	18
cognac	93	25	67	1	0	67	0	1	25	8	56	0	0	1	0	15	0	13	0	13	15	0	0	8	1	0	56	2	1	0	0	65	0	0	0	25	65	2	25	0	0	0	1	7	0	14	11	2	0
amber	88	1	8	23	56	8	56	23	1	5	2	10	46	19	0	5	1	0	0	0	5	10	46	5	20	0	2	1	17	9	4	7	6	0	43	1	7	1	1	0	50	6	23	5	34	1	0	0	5
cocoa	88	1	28	48	11	28	11	48	1	13	15	6	5	15	0	0	33	1	0	1	0	6	5	13	48	0	15	3	15	0	11	25	33	0	0	1	25	3	1	0	0	11	48	12	0	1	1	0	1
clean	85	17	25	8	35	25	35	8	17	13	3	9	25	8	0	17	0	10	0	10	17	9	25	13	8	0	3	7	8	11	6	18	0	0	18	17	18	7	17	0	28	7	8	12	14	12	6	1	4
fermented	85	21	47	5	12	47	12	5	21	14	32	0	12	1	0	7	4	16	0	16	7	0	12	13	5	0	32	1	1	0	10	46	4	0	2	21	46	1	21	0	2	10	5	13	2	8	13	2	0
peach	83	18	9	12	44	9	44	12	18	5	0	37	5	11	1	7	2	15	1	15	7	37	5	5	13	0	0	1	10	3	37	8	2	0	4	18	8	1	18	0	7	37	12	5	4	4	14	1	36
vanilla	83	0	1	76	6	1	6	76	0	0	0	3	3	70	0	1	6	0	0	0	1	3	3	0	76	0	0	0	74	0	5	1	2	0	1	0	1	0	0	0	1	5	76	0	1	0	0	0	3
dairy	82	25	28	7	22	28	22	7	26	14	7	18	4	6	0	15	1	17	0	17	15	18	4	14	7	0	7	8	6	0	22	21	1	0	0	24	21	8	24	0	0	22	7	14	0	3	17	12	18
musk	81	2	4	14	61	4	61	14	2	3	0	46	24	14	0	1	0	2	0	2	1	37	24	3	14	0	0	1	3	14	28	3	11	0	19	2	3	1	2	0	24	37	14	3	15	0	2	0	43
pine	80	0	9	0	71	9	71	0	0	3	1	3	68	0	0	4	0	1	0	1	4	3	68	3	0	0	1	0	0	24	0	9	0	0	47	0	9	0	0	0	71	0	0	3	46	0	1	0	0
warm	78	6	9	28	35	9	35	28	6	3	0	7	28	24	0	9	4	3	0	3	9	7	28	3	28	0	0	1	27	12	7	8	1	0	16	6	8	1	6	0	28	7	28	3	13	3	3	1	4
coffee	75	1	9	58	7	9	7	58	1	9	0	6	1	4	0	0	54	1	0	1	0	6	1	9	58	0	0	0	3	0	6	9	55	0	1	1	9	0	1	0	1	6	58	9	1	1	0	0	5
cooked	75	4	37	23	11	37	11	23	4	32	3	11	2	4	0	2	16	5	0	5	2	11	2	32	20	0	3	6	5	0	10	31	18	0	1	4	31	6	4	0	1	10	23	31	0	2	5	0	3
tobacco	75	2	6	22	45	6	45	22	2	4	0	20	25	8	0	1	14	3	0	3	1	20	25	4	22	0	0	1	9	12	11	5	13	0	22	2	5	1	2	0	32	13	22	4	5	1	2	0	12
violet	75	15	23	3	34	23	34	3	15	6	12	1	33	2	0	14	1	6	0	6	14	1	33	6	3	0	12	13	2	2	1	10	1	0	31	15	10	13	15	0	33	1	3	4	4	10	5	5	0
aromatic	74	6	13	36	19	13	19	36	6	7	3	7	11	25	1	4	11	5	1	5	4	7	11	7	36	0	3	5	26	6	7	8	10	1	5	6	8	5	6	1	10	8	36	5	2	2	5	1	4
cinnamon	69	0	3	56	10	3	10	56	0	0	1	2	8	46	0	2	10	0	0	0	2	2	8	0	56	0	1	1	55	3	6	2	1	0	1	0	2	1	0	0	4	6	56	0	1	0	0	0	2
natural	68	12	15	8	33	15	33	8	12	3	4	8	24	8	1	13	0	7	1	7	13	8	24	3	8	0	4	2	8	8	8	13	0	0	17	12	13	2	12	0	23	10	8	3	10	3	6	3	6
orange	66	8	35	9	14	35	14	9	8	17	11	3	4	10	6	13	0	2	6	2	13	3	4	17	9	1	11	12	9	5	3	23	0	6	0	8	23	12	8	6	5	3	9	16	0	6	2	1	1
almond	63	0	8	52	3	8	3	52	0	3	3	1	2	36	0	2	16	0	0	0	2	1	2	3	52	0	3	3	36	0	3	5	16	0	0	0	5	3	0	0	0	3	52	2	0	1	0	0	1
anisic	63	4	3	51	5	3	5	51	4	1	0	2	3	49	0	0	2	6	0	6	0	2	3	1	51	0	0	2	47	2	2	1	4	0	1	4	1	2	4	0	2	3	51	1	1	0	6	0	2
apricot	63	23	5	19	16	5	16	19	23	1	0	9	7	17	0	10	2	17	0	17	10	9	7	1	19	0	0	1	17	1	9	4	2	0	6	23	4	1	23	0	7	9	19	1	3	9	14	1	8
milky	63	17	17	11	18	17	18	11	17	8	2	15	3	7	0	5	4	19	0	19	5	15	3	8	11	0	2	3	7	1	16	14	4	0	1	17	14	3	17	0	2	16	11	8	1	1	19	4	14
cherry	62	8	4	46	4	4	4	46	8	1	2	2	2	44	0	3	2	6	0	6	3	2	2	1	46	0	2	1	44	2	1	3	2	0	1	8	3	1	8	0	2	2	46	1	1	2	6	0	1
fishy	62	3	33	22	4	33	4	22	4	26	8	4	1	7	1	2	15	3	1	3	2	3	1	22	22	0	8	7	7	1	2	26	15	1	1	2	26	7	2	1	1	3	22	22	1	1	3	1	1
rummy	62	31	15	7	9	15	9	7	31	5	3	2	7	7	0	7	0	31	0	31	7	2	7	5	7	0	3	5	7	0	6	10	0	0	3	31	10	5	31	0	3	6	7	5	3	2	31	3	2
grassy	59	7	29	10	13	29	13	10	7	12	14	6	7	3	1	8	7	2	1	2	8	5	7	12	10	0	14	14	2	4	4	15	8	1	4	7	15	14	7	1	8	4	10	12	3	5	1	2	3
grape	58	18	7	31	2	7	2	31	18	3	0	0	2	29	0	5	2	17	0	17	5	0	2	3	31	0	0	1	29	0	0	6	2	0	2	18	6	1	18	0	2	0	31	3	1	3	16	1	0
sharp	58	13	27	11	7	27	7	11	14	11	5	3	4	11	0	3	0	21	0	20	4	3	4	11	11	0	5	4	11	6	0	23	0	0	1	13	23	4	13	0	5	2	11	11	1	2	20	0	2
grapefruit	56	4	22	9	21	22	21	9	4	12	1	2	19	9	0	7	0	6	0	6	7	2	19	12	9	0	1	2	9	12	2	20	0	0	7	4	20	2	4	0	19	2	9	12	8	1	6	0	0
hyacinth	56	2	3	46	5	3	5	46	2	1	1	0	5	41	0	3	5	0	0	0	3	0	5	1	46	0	1	0	41	0	5	3	5	0	0	2	3	0	2	0	0	5	46	1	0	1	0	1	0
hay	55	1	12	22	20	12	20	22	1	6	3	10	10	17	0	0	6	3	0	3	0	10	10	6	22	1	3	5	17	4	8	7	5	0	8	1	7	5	1	0	12	8	22	6	6	0	3	0	7
lemon	55	1	33	6	15	33	15	6	1	5	1	6	3	5	0	32	1	2	0	2	32	6	3	5	6	0	1	3	6	6	7	30	0	0	2	1	30	3	1	0	8	7	6	5	1	1	2	0	1
orris	54	7	8	7	32	8	32	7	7	4	1	7	23	7	1	4	0	7	1	7	4	7	23	4	7	0	1	3	7	3	5	5	0	1	23	7	5	3	7	1	26	5	7	4	3	2	7	1	5
alliaceous	53	5	35	3	10	35	10	3	5	32	1	8	3	1	0	0	2	7	0	7	0	7	3	32	3	0	1	3	1	0	8	32	2	0	2	5	32	3	5	0	2	8	3	32	2	0	7	0	0
geranium	53	7	18	14	14	18	14	14	7	3	4	1	13	10	0	13	3	7	0	7	13	1	13	2	13	0	4	5	9	1	9	13	5	0	4	7	13	5	7	0	5	9	14	2	4	6	1	1	1
savory	53	3	27	14	9	27	9	14	3	27	1	6	3	5	0	2	9	3	0	3	2	6	3	24	14	0	1	2	5	1	6	25	9	0	2	3	25	2	3	0	2	7	14	24	2	1	3	1	4
orangeflower	52	1	12	35	4	12	4	35	1	2	1	0	4	33	0	11	1	0	0	0	11	0	4	2	34	0	1	0	32	3	0	12	3	0	1	1	12	0	1	0	4	0	35	1	1	2	0	0	0
cortex	49	5	12	23	9	12	9	23	5	5	5	1	7	20	0	4	4	3	0	3	4	1	7	5	24	0	5	4	19	4	3	8	4	0	2	5	8	4	5	0	6	3	23	5	1	2	3	2	0
medicinal	49	0	5	31	13	5	13	31	0	4	1	6	7	28	0	0	3	0	0	0	0	6	7	4	31	0	1	2	21	6	3	3	10	0	4	0	3	2	0	0	9	4	31	4	4	0	0	0	4
cucumber	48	6	37	1	4	37	4	1	6	6	29	0	0	2	4	7	0	0	4	0	7	0	0	6	1	1	29	28	1	0	0	9	0	4	0	6	9	28	6	4	0	0	1	5	0	5	0	2	0
leathery	48	0	1	31	16	1	16	31	0	1	0	4	12	16	0	0	15	0	0	0	0	4	12	1	31	0	0	0	15	2	4	1	16	0	10	0	1	0	0	0	12	4	31	1	7	0	0	0	2
sour	48	9	24	6	9	24	9	6	9	14	3	1	8	4	0	2	2	15	0	15	2	1	8	13	6	0	3	3	4	7	1	22	2	0	1	8	22	3	8	0	8	1	6	13	2	2	15	0	0
cooling	47	3	4	2	38	4	38	2	3	4	0	5	34	2	0	0	0	3	0	3	0	5	34	3	2	0	0	0	2	3	4	4	0	0	31	3	4	0	3	0	34	4	2	3	32	0	3	0	4
coumarinic	45	0	1	14	30	1	30	14	0	1	0	30	1	7	0	0	7	0	0	0	0	29	1	1	14	0	0	0	6	1	28	1	8	0	1	0	1	0	0	0	1	29	14	1	0	0	0	0	30
lactonic	45	2	4	2	37	4	37	2	2	3	1	34	3	0	0	2	2	0	0	0	2	34	3	3	2	0	1	1	0	1	36	3	2	0	0	2	3	1	2	0	1	36	2	3	0	0	0	2	33
muguet	45	1	14	15	15	14	15	15	1	5	0	5	10	15	0	9	0	1	0	1	9	5	10	5	15	0	0	0	15	2	5	14	0	0	8	1	14	0	1	0	10	5	15	5	8	0	1	0	2
plum	44	3	11	15	15	11	15	15	3	5	1	4	10	15	0	3	1	5	0	5	3	4	10	5	16	0	1	2	14	1	5	9	1	0	9	3	9	2	3	0	10	5	15	5	3	0	5	0	4
smoky	43	0	2	35	6	2	6	35	0	0	0	4	2	32	0	2	3	0	0	0	2	4	2	0	35	0	0	0	26	1	4	2	9	0	1	0	2	0	0	0	1	5	35	0	1	0	0	0	0
chocolate	42	1	5	27	9	5	9	27	1	2	0	5	3	13	0	1	14	4	0	3	2	5	3	2	27	0	0	1	14	0	8	4	13	0	1	1	4	1	1	0	1	8	27	2	1	1	3	0	1
hazelnut	42	1	7	32	2	7	2	32	1	1	0	3	0	1	0	1	29	7	0	7	1	3	0	1	30	0	0	0	2	0	2	7	30	0	0	1	7	0	1	0	0	2	32	1	0	1	7	0	1
lily	42	0	18	19	5	18	5	19	0	10	0	1	4	17	0	7	2	1	0	1	7	1	4	10	19	0	0	0	19	2	1	18	0	0	2	0	18	0	0	0	4	1	19	10	2	0	1	0	0
raspberry	42	6	3	14	19	3	19	14	6	0	0	1	18	14	0	6	0	3	0	2	7	1	18	0	14	0	0	0	14	2	0	3	0	0	17	6	3	0	6	0	19	0	14	0	4	4	2	0	0
soapy	42	12	18	4	8	18	8	4	12	13	2	2	3	4	3	7	0	8	3	8	7	2	3	13	4	0	2	9	2	2	1	10	2	3	2	11	10	9	11	3	3	2	4	13	1	7	6	0	2
strawberry	42	13	2	21	6	2	6	21	13	2	0	5	1	14	0	4	7	9	0	9	4	5	1	2	21	0	0	0	15	0	6	3	6	0	0	12	3	0	12	0	0	6	21	2	0	4	8	0	5
tea	42	3	7	14	18	7	18	14	3	4	0	5	13	11	0	6	2	1	0	1	6	5	13	4	13	0	0	0	12	8	4	7	2	0	6	3	7	0	3	0	14	4	14	4	4	1	1	1	2
weedy	41	4	17	9	11	16	11	9	5	8	2	3	8	6	0	6	3	5	0	5	6	3	8	8	9	0	2	2	7	2	1	15	2	0	8	4	15	2	4	0	10	1	9	8	4	2	5	0	1
blackcurrant	40	6	12	2	20	12	20	2	6	8	0	2	14	2	4	2	0	8	4	6	4	2	14	8	2	0	0	0	2	8	3	12	0	0	9	6	12	0	6	0	17	3	2	8	0	2	6	0	1
bready	39	4	5	16	14	5	14	16	4	6	0	13	1	2	0	0	14	4	0	4	0	13	1	5	16	0	0	2	3	2	12	3	13	0	0	4	3	2	4	0	2	12	16	5	0	2	2	0	10
lavender	38	3	24	3	8	24	8	3	3	8	1	2	6	3	0	15	0	3	0	3	15	2	6	8	3	0	1	2	3	3	2	22	0	0	3	3	22	2	3	0	6	2	3	7	3	2	2	1	1
cedar	37	0	0	3	34	0	34	3	0	0	0	4	30	3	0	0	0	0	0	0	0	4	30	0	3	0	0	0	2	7	1	0	1	0	26	0	0	0	0	0	33	1	3	0	24	0	0	0	1
terpenic	37	0	6	3	28	6	28	3	0	1	0	12	16	3	0	5	0	0	0	0	5	12	16	1	3	0	0	0	3	18	4	6	0	0	6	0	6	0	0	0	24	4	3	1	6	0	0	0	3
ozone	35	0	12	10	13	12	13	10	0	3	4	7	6	10	0	4	0	1	0	0	4	7	6	4	10	0	4	6	10	6	2	6	0	0	5	0	6	6	0	0	11	2	10	3	3	1	0	0	2
potato	35	3	13	14	5	13	5	14	3	9	1	4	3	1	0	1	11	5	0	5	1	4	3	9	12	0	1	5	1	0	5	8	13	0	0	3	8	5	3	0	0	5	14	7	0	3	5	0	4
celery	34	3	4	1	26	4	26	1	3	3	1	17	9	1	0	1	0	2	0	2	1	17	9	3	1	0	1	0	1	7	15	4	0	0	4	3	4	0	3	0	9	17	1	3	4	1	2	0	16
hawthorn	33	0	0	30	3	0	3	30	0	0	0	0	3	29	0	0	1	0	0	0	0	0	3	0	30	0	0	0	26	0	2	0	4	0	1	0	0	0	0	0	1	2	30	0	1	0	0	0	0
cabbage	32	2	23	6	1	23	1	6	2	24	1	2	0	3	0	1	3	2	0	2	1	1	0	21	6	0	1	4	3	0	1	19	3	0	0	2	19	4	2	0	0	1	6	18	0	5	2	0	0
ammoniacal	31	0	22	4	5	22	5	4	0	27	0	7	1	2	0	1	2	0	0	0	1	5	1	20	4	0	0	0	2	1	3	22	2	0	1	0	22	0	0	0	1	4	4	19	1	2	0	0	1
brandy	31	20	6	0	5	6	5	0	20	1	5	2	3	0	0	5	0	15	0	14	6	2	3	1	0	0	5	0	0	0	3	6	0	0	2	20	6	0	20	0	2	3	0	1	2	7	13	0	2
clove	31	0	0	25	6	0	6	25	0	0	0	3	3	24	0	0	1	0	0	0	0	3	3	0	25	0	0	0	25	2	1	0	0	0	3	0	0	0	0	0	5	1	25	0	3	0	0	0	1
malty	31	0	20	4	7	20	7	4	0	3	17	2	5	2	0	0	2	0	0	0	0	2	5	3	4	0	17	1	2	0	7	19	2	0	0	0	19	1	0	0	0	7	4	3	0	0	0	0	2
sandalwood	31	0	2	0	29	2	29	0	0	1	1	9	19	0	0	1	0	0	0	0	1	9	19	1	0	0	1	1	0	14	1	1	0	0	14	0	1	1	0	0	28	1	0	1	13	0	1	0	0
bergamot	30	4	21	1	4	21	4	1	4	2	0	0	4	1	0	20	0	3	0	3	20	0	4	2	1	0	0	0	1	3	0	21	0	0	1	4	21	0	4	0	4	0	1	2	1	0	3	1	0
solvent	29	7	6	3	13	6	13	3	7	5	0	4	9	2	0	3	1	5	0	5	3	4	9	5	3	0	0	0	0	3	9	6	3	0	1	7	6	0	7	0	4	9	3	5	1	4	4	0	3
chamomile	28	15	10	2	1	10	1	2	16	1	0	0	1	2	0	5	0	19	0	19	5	0	1	1	2	0	0	7	2	0	1	3	0	0	0	15	3	7	15	0	0	1	2	1	0	4	19	0	0
cumin	28	4	1	11	12	1	12	11	4	1	0	6	6	11	0	0	0	4	0	4	0	6	6	1	11	0	0	0	11	6	1	1	0	0	5	4	1	0	4	0	9	3	11	1	5	3	1	0	2
dusty	28	1	6	2	19	6	19	2	1	2	1	3	16	2	0	3	0	1	0	1	3	3	16	2	2	0	1	0	1	4	1	6	1	0	14	1	6	0	1	0	18	1	2	2	12	0	1	0	0
narcissus	28	1	2	19	6	2	6	19	1	0	2	1	5	17	0	1	2	0	0	0	1	1	5	0	19	0	2	2	17	1	4	0	2	0	1	1	0	2	1	0	2	4	19	0	0	0	0	1	0
plastic	28	3	8	15	2	8	2	15	3	2	3	0	2	14	0	3	1	3	0	3	3	0	2	2	15	0	3	4	13	0	1	4	2	0	1	3	4	4	3	0	1	1	15	2	1	3	2	0	0
vetiver	28	0	2	9	17	2	17	9	0	2	0	2	15	4	0	0	5	0	0	0	0	2	15	2	9	0	0	0	4	4	0	2	5	0	13	0	2	0	0	0	17	0	9	2	10	0	0	0	0
bitter	27	1	7	13	6	7	6	13	1	2	1	2	4	10	0	3	4	1	0	1	3	2	4	2	13	1	1	1	9	1	3	6	4	0	2	1	6	1	1	0	2	4	13	1	1	2	1	0	2
fir needle	27	2	0	2	23	0	23	2	2	0	0	0	23	2	0	1	0	1	0	1	1	0	23	0	2	0	0	0	2	5	0	0	0	0	18	2	0	0	2	0	23	0	2	0	17	1	1	0	0
ripe	27	13	7	2	5	7	5	2	13	4	0	0	5	1	0	4	1	12	0	12	4	0	5	4	2	0	0	1	1	1	1	6	1	0	3	13	6	1	13	0	4	1	2	4	2	5	9	1	0
tomato	27	2	19	2	4	19	4	2	2	12	5	3	1	0	0	0	2	4	0	4	0	3	1	12	2	0	5	8	0	0	4	11	2	0	0	2	11	8	2	0	0	4	2	11	0	1	4	0	0
mandarin	26	0	12	8	6	12	6	8	0	3	6	0	1	9	5	2	0	0	5	0	2	0	1	3	8	1	6	9	8	0	0	3	0	5	1	0	3	9	0	5	1	0	8	2	1	1	0	0	0
marine	26	0	10	11	5	10	5	11	0	4	3	2	3	9	1	2	2	0	1	0	2	2	3	4	11	0	3	3	9	1	1	6	2	1	3	0	6	3	0	1	4	1	11	3	1	1	0	0	1
tonka	26	0	0	8	18	0	18	8	0	0	0	15	3	4	0	0	4	0	0	0	0	15	3	0	8	0	0	0	4	5	13	0	4	0	0	0	0	0	0	0	3	15	8	0	0	0	0	0	14
gassy	25	0	21	2	2	21	2	2	0	12	10	1	1	0	0	0	2	2	0	2	0	1	1	9	2	0	10	9	0	1	1	12	2	0	0	0	12	9	0	0	1	1	2	9	0	0	2	0	0
licorice	25	2	6	11	6	6	6	11	2	1	1	4	2	7	0	2	4	4	0	4	2	4	2	1	11	0	1	4	7	2	4	2	4	0	0	2	2	4	2	0	2	4	11	1	0	1	4	0	2
popcorn	25	0	1	24	0	1	0	24	0	2	0	0	0	1	0	0	23	0	0	0	0	0	0	1	24	0	0	0	1	0	0	1	23	0	0	0	1	0	0	0	0	0	24	1	0	0	0	0	0
juicy	24	10	11	2	1	11	1	2	10	3	2	1	0	2	0	9	0	7	0	7	9	1	0	3	2	0	2	3	2	0	1	8	0	0	0	10	8	3	10	0	0	1	2	3	0	5	7	1	1
mentholic	24	0	1	2	21	1	21	2	0	1	0	5	18	1	0	0	0	0	0	0	0	4	18	1	1	0	0	0	2	2	3	1	0	0	16	0	1	0	0	0	17	4	2	1	17	0	0	0	3
peppery	24	2	6	5	11	6	11	5	2	1	3	3	7	5	1	2	0	2	1	2	2	3	7	1	5	0	3	2	5	8	0	4	0	1	2	2	4	2	2	1	10	0	5	1	1	1	1	0	0
sweaty	24	4	16	1	3	16	3	1	4	15	0	2	1	1	0	3	0	6	0	6	3	2	1	11	1	0	0	1	1	2	0	15	0	1	0	4	15	1	4	1	2	0	1	11	1	1	6	1	0
ketonic	23	2	12	1	8	12	8	1	2	5	1	7	1	0	0	0	1	8	0	8	0	7	1	5	1	0	1	1	0	1	6	12	1	0	1	1	12	1	1	0	1	7	1	5	0	0	8	0	7
corn	22	0	3	16	3	3	3	16	0	3	0	5	0	0	0	0	14	0	0	0	0	5	0	3	14	0	0	0	0	0	3	3	16	0	0	0	3	0	0	0	0	3	16	3	0	0	0	0	2
patchouli	22	0	1	2	19	1	19	2	0	1	0	1	18	0	0	0	2	0	0	0	0	1	18	1	2	0	0	0	0	2	2	1	2	0	15	0	1	0	0	0	17	2	2	1	13	0	0	0	1
orchid	21	3	1	15	2	1	2	15	3	0	2	0	2	13	0	2	2	0	0	0	2	0	2	0	15	0	2	0	13	0	0	1	2	0	2	3	1	0	3	0	2	0	15	0	2	1	0	2	0
beefy	20	0	7	9	4	7	4	9	0	6	0	5	0	2	0	0	7	1	0	1	0	4	0	6	9	0	0	0	2	0	4	7	7	0	0	0	7	0	0	0	0	4	9	6	0	0	1	0	0
lilac	20	1	0	11	8	0	8	11	1	0	0	1	7	11	0	0	0	1	0	1	0	1	7	0	11	0	0	0	11	7	0	0	0	0	1	1	0	0	1	0	8	0	11	0	1	0	1	0	0
ylang	18	2	2	12	2	2	2	12	2	0	0	0	2	9	0	4	0	3	0	3	4	0	2	0	9	0	0	1	12	1	0	1	0	0	1	2	1	1	2	0	2	0	12	0	1	0	3	0	0
lily of the valley	17	1	4	8	4	4	4	8	1	1	0	1	3	8	0	3	0	1	0	1	3	1	3	1	8	0	0	0	8	1	0	4	0	0	3	1	4	0	1	0	4	0	8	1	3	0	1	0	0
magnolia	17	1	6	0	10	6	10	0	1	1	0	3	7	0	0	5	0	1	0	1	5	3	7	1	0	0	0	1	0	1	4	5	0	0	5	1	5	1	1	0	6	4	0	1	4	1	1	0	2
mimosa	17	0	1	15	1	1	1	15	0	0	0	0	1	14	0	1	1	0	0	0	1	0	1	0	15	0	0	0	13	0	0	1	2	0	1	0	1	0	0	0	1	0	15	0	0	0	0	0	0
radish	16	2	9	4	1	9	1	4	2	6	2	0	1	1	0	2	3	1	0	1	2	0	1	6	4	0	2	1	0	0	1	8	4	0	0	2	8	1	2	0	0	1	4	6	0	2	1	0	0
mustard	15	0	11	4	0	11	0	4	0	11	0	0	0	0	0	0	4	1	0	1	0	0	0	10	4	0	0	2	0	0	0	9	4	0	0	0	9	2	0	0	0	0	4	10	0	0	1	0	0
toasted	14	0	2	7	5	2	5	7	0	2	0	5	0	0	0	0	7	0	0	0	0	5	0	2	7	0	0	1	0	2	3	1	7	0	0	0	1	1	0	0	0	5	7	2	0	0	0	0	3
oakmoss	10	0	0	9	1	0	1	9	0	0	0	0	1	4	0	0	5	0	0	0	0	0	1	0	9	0	0	0	4	0	0	0	5	0	1	0	0	0	0	0	1	0	9	0	0	0	0	0	0
odorless	9	1	5	1	1	5	1	1	1	5	0	0	2	1	0	0	0	1	0	1	0	0	2	5	1	0	0	0	1	0	0	5	0	0	2	1	5	0	1	0	1	0	1	5	2	0	1	0	0
tallow	5	0	5	0	0	5	0	0	0	1	4	0	0	0	0	0	0	0	0	0	0	0	0	1	0	0	4	4	0	0	0	1	0	0	0	0	1	4	0	0	0	0	0	1	0	0	0	0	0
[truncated: 55 more columns]
