# Supplementary material for: Combining the Classification and Pharmacophore Approaches to Understand Homogeneous Olfactory Perceptions at Peripheral Level: Focus on Two Aroma Mixtures
Source: Molecules. 2023 May 11;28(10):4028. doi: 10.3390/molecules28104028 (PMC10221229; doi:10.3390/molecules28104028)
Supplement: Supplementary file 1 [file molecules-28-04028-s001.zip › Table S2.xlsx]

## Sheet: database
Table S2. Co-occurrences symmetric square matrices of odor notes obtained for the whole database.
Odor note	fruity	green	sweet	floral	herbal	woody	fatty	fresh	waxy	spicy	rose	sulfurous	nutty	citrus	oily	balsamic	earthy	apple	tropical	minty	ethereal	meaty	roasted	caramellic	pineapple	musty	vegetable	berry	winey	creamy	onion	phenolic	pungent	cheesy	dry	aldehydic	buttery	pear	honey	camphoreous	powdery	leafy	alcoholic	animal	metallic	melon	banana	jasmin	mushroom
fruity	1790	542	508	314	219	119	135	126	164	78	103	63	36	62	109	77	38	212	176	53	117	12	4	85	153	26	25	102	118	46	11	8	30	62	21	18	48	96	31	12	21	23	21	13	28	46	89	47	25
green	542	1371	234	270	235	114	139	172	154	75	91	55	67	89	95	50	96	117	109	38	100	22	17	14	64	39	92	26	30	21	20	16	34	20	26	54	12	69	19	9	11	89	67	12	51	67	45	30	31
sweet	508	234	1258	323	171	153	52	93	92	120	94	14	51	49	47	128	41	57	80	49	52	7	11	89	69	35	18	52	31	58	12	27	20	8	42	19	33	27	53	16	60	12	14	20	11	23	43	24	13
floral	314	270	323	997	145	131	40	108	98	75	164	3	11	82	37	110	36	21	54	27	7	3	0	3	9	18	3	36	17	14	1	13	2	1	21	34	7	12	54	4	44	31	2	19	18	9	7	61	18
herbal	219	235	171	145	747	144	32	97	33	93	41	15	20	61	53	41	56	28	25	77	14	10	2	8	9	22	12	8	21	5	4	16	8	11	12	16	2	6	9	36	3	27	2	8	19	6	6	20	17
woody	119	114	153	131	144	622	16	65	19	89	31	3	17	52	25	65	41	10	19	29	3	2	4	7	7	17	3	27	2	6	0	18	3	0	67	9	0	2	5	50	33	11	1	10	3	4	4	7	1
fatty	135	139	52	40	32	16	479	29	120	13	12	9	18	47	89	2	17	11	11	1	5	15	12	7	13	11	16	3	16	33	1	1	5	23	14	29	24	14	4	0	6	7	1	6	8	25	5	4	13
fresh	126	172	93	108	97	65	29	431	65	18	47	2	2	69	33	13	13	26	18	31	10	1	2	0	13	3	8	7	4	4	2	4	4	0	14	27	3	8	4	11	4	25	2	7	16	19	6	14	3
waxy	164	154	92	98	33	19	120	65	429	7	55	0	2	54	58	8	11	26	36	1	2	1	0	3	20	8	11	5	19	34	0	0	1	12	12	36	13	24	16	0	8	10	0	5	9	30	13	11	14
spicy	78	75	120	75	93	89	13	18	7	400	18	6	10	17	11	48	12	8	11	17	2	8	1	16	3	3	6	12	3	6	3	22	7	1	16	8	3	1	8	9	16	6	2	2	8	5	1	9	3
rose	103	91	94	164	41	31	12	47	55	18	335	0	5	25	15	27	9	12	19	7	3	0	0	1	2	3	1	11	8	0	0	2	1	0	8	16	0	3	36	0	13	17	1	2	9	1	0	7	9
sulfurous	63	55	14	3	15	3	9	2	0	6	0	329	20	0	1	1	11	0	50	7	3	91	51	1	5	5	33	5	1	1	78	2	10	22	0	1	0	0	0	0	1	1	0	1	14	0	0	0	7
nutty	36	67	51	11	20	17	18	2	2	10	5	20	308	2	8	4	42	1	4	3	22	31	82	25	2	34	32	2	1	10	3	11	15	6	7	2	12	0	5	3	7	6	15	1	3	2	1	0	4
citrus	62	89	49	82	61	52	47	69	54	17	25	0	2	304	14	10	11	6	7	9	0	0	1	1	1	3	2	4	1	3	1	1	1	1	10	37	1	4	1	8	4	5	0	3	9	10	1	0	2
oily	109	95	47	37	53	25	89	33	58	11	15	1	8	14	289	7	14	16	15	3	7	3	1	10	5	4	8	1	27	16	0	1	1	7	5	2	13	6	0	0	1	5	7	2	2	5	5	19	12
balsamic	77	50	128	110	41	65	2	13	8	48	27	1	4	10	7	288	7	1	8	7	0	1	0	5	2	2	1	4	4	5	0	6	0	0	4	2	2	0	18	7	18	5	1	6	4	0	2	5	1
earthy	38	96	41	36	56	41	17	13	11	12	9	11	42	11	14	7	262	6	5	7	7	6	13	2	5	33	20	6	3	7	1	4	5	4	7	6	0	2	2	17	1	10	1	9	5	8	1	4	40
apple	212	117	57	21	28	10	11	26	26	8	12	0	1	6	16	1	6	256	26	4	11	0	0	7	42	1	2	13	21	2	0	0	4	4	0	3	4	42	4	2	1	5	1	0	3	10	28	1	0
tropical	176	109	80	54	25	19	11	18	36	11	19	50	4	7	15	8	5	26	256	6	11	7	4	4	34	5	8	19	11	4	7	0	3	14	2	2	4	23	9	2	4	2	1	1	12	14	14	5	2
minty	53	38	49	27	77	29	1	31	1	17	7	7	3	9	3	7	7	4	6	242	5	0	1	1	1	9	4	6	0	1	2	4	2	2	1	1	0	0	3	26	1	4	1	3	1	1	2	0	1
ethereal	117	100	52	7	14	3	5	10	2	2	3	3	22	0	7	0	7	11	11	5	239	1	1	7	9	4	17	2	11	0	0	2	22	2	2	7	4	3	0	2	1	0	66	1	3	0	15	1	1
meaty	12	22	7	3	10	2	15	1	1	8	0	91	31	0	3	1	6	0	7	0	1	225	65	1	0	5	11	1	0	3	29	8	2	5	0	0	2	0	0	0	3	0	0	2	4	1	0	0	4
roasted	4	17	11	0	2	4	12	2	0	1	0	51	82	1	1	0	13	0	4	1	1	65	220	9	0	9	14	1	1	1	20	2	5	2	1	0	4	0	0	0	0	0	1	0	5	0	0	0	0
caramellic	85	14	89	3	8	7	7	0	3	16	1	1	25	1	10	5	2	7	4	1	7	1	9	210	1	6	4	7	15	16	1	3	4	4	3	0	27	2	2	0	3	0	2	0	0	0	0	0	1
pineapple	153	64	69	9	9	7	13	13	20	3	2	5	2	1	5	2	5	42	34	1	9	0	0	1	170	1	0	10	14	1	1	0	4	5	0	0	1	19	8	0	0	1	1	1	5	5	25	0	1
musty	26	39	35	18	22	17	11	3	8	3	3	5	34	3	4	2	33	1	5	9	4	5	9	6	1	160	13	0	1	5	2	6	3	5	10	2	2	1	3	8	4	6	5	3	4	0	1	0	7
vegetable	25	92	18	3	12	3	16	8	11	6	1	33	32	2	8	1	20	2	8	4	17	11	14	4	0	13	159	0	0	4	13	1	6	9	1	3	1	1	0	0	0	4	13	2	7	3	1	0	2
berry	102	26	52	36	8	27	3	7	5	12	11	5	2	4	1	4	6	13	19	6	2	1	1	7	10	0	0	150	5	3	0	1	0	4	1	0	2	9	3	5	8	0	1	0	3	6	3	2	3
winey	118	30	31	17	21	2	16	4	19	3	8	1	1	1	27	4	3	21	11	0	11	0	1	15	14	1	0	5	144	4	1	1	2	2	1	1	7	8	1	0	2	1	5	0	1	2	5	0	1
creamy	46	21	58	14	5	6	33	4	34	6	0	1	10	3	16	5	7	2	4	1	0	3	1	16	1	5	4	3	4	141	3	4	3	12	3	1	27	0	1	0	9	0	1	0	0	4	0	2	8
onion	11	20	12	1	4	0	1	2	0	3	0	78	3	1	0	0	1	0	7	2	0	29	20	1	1	2	13	0	1	3	139	0	9	0	0	0	0	1	0	0	0	0	1	1	7	0	0	0	1
phenolic	8	16	27	13	16	18	1	4	0	22	2	2	11	1	1	6	4	0	0	4	2	8	2	3	0	6	1	1	1	4	0	131	1	0	5	2	1	0	7	5	13	4	0	9	5	2	0	0	0
pungent	30	34	20	2	8	3	5	4	1	7	1	10	15	1	1	0	5	4	3	2	22	2	5	4	4	3	6	0	2	3	9	1	128	6	2	3	4	0	2	1	0	1	15	1	2	1	1	0	1
cheesy	62	20	8	1	11	0	23	0	12	1	0	22	6	1	7	0	4	4	14	2	2	5	2	4	5	5	9	4	2	12	0	0	6	126	0	4	11	0	2	0	1	0	0	2	2	0	2	0	9
dry	21	26	42	21	12	67	14	14	12	16	8	0	7	10	5	4	7	0	2	1	2	0	1	3	0	10	1	1	1	3	0	5	2	0	124	3	1	2	0	3	17	3	1	8	3	2	0	1	0
aldehydic	18	54	19	34	16	9	29	27	36	8	16	1	2	37	2	2	6	3	2	1	7	0	0	0	0	2	3	0	1	1	0	2	3	4	3	122	2	1	1	0	2	9	0	1	8	3	1	1	2
buttery	48	12	33	7	2	0	24	3	13	3	0	0	12	1	13	2	0	4	4	0	4	2	4	27	1	2	1	2	7	27	0	1	4	11	1	2	122	0	1	0	0	0	0	0	5	0	1	3	2
pear	96	69	27	12	6	2	14	8	24	1	3	0	0	4	6	0	2	42	23	0	3	0	0	2	19	1	1	9	8	0	1	0	0	0	2	1	0	122	2	0	1	1	0	0	3	21	14	4	0
honey	31	19	53	54	9	5	4	4	16	8	36	0	5	1	0	18	2	4	9	3	0	0	0	2	8	3	0	3	1	1	0	7	2	2	0	1	1	2	120	0	7	2	0	5	0	0	3	0	2
camphoreous	12	9	16	4	36	50	0	11	0	9	0	0	3	8	0	7	17	2	2	26	2	0	0	0	0	8	0	5	0	0	0	5	1	0	3	0	0	0	0	119	0	2	0	0	0	0	0	0	0
powdery	21	11	60	44	3	33	6	4	8	16	13	1	7	4	1	18	1	1	4	1	1	3	0	3	0	4	0	8	2	9	0	13	0	1	17	2	0	1	7	0	111	2	0	9	4	0	0	1	0
leafy	23	89	12	31	27	11	7	25	10	6	17	1	6	5	5	5	10	5	2	4	0	0	0	0	1	6	4	0	1	0	0	4	1	0	3	9	0	1	2	2	2	109	0	0	7	3	3	1	4
alcoholic	21	67	14	2	2	1	1	2	0	2	1	0	15	0	7	1	1	1	1	1	66	0	1	2	1	5	13	1	5	1	1	0	15	0	1	0	0	0	0	0	0	0	108	0	1	0	1	0	1
animal	13	12	20	19	8	10	6	7	5	2	2	1	1	3	2	6	9	0	1	3	1	2	0	0	1	3	2	0	0	0	1	9	1	2	8	1	0	0	5	0	9	0	0	108	4	2	0	5	0
metallic	28	51	11	18	19	3	8	16	9	8	9	14	3	9	2	4	5	3	12	1	3	4	5	0	5	4	7	3	1	0	7	5	2	2	3	8	5	3	0	0	4	7	1	4	108	3	1	1	6
melon	46	67	23	9	6	4	25	19	30	5	1	0	2	10	5	0	8	10	14	1	0	1	0	0	5	0	3	6	2	4	0	2	1	0	2	3	0	21	0	0	0	3	0	2	3	107	8	1	5
banana	89	45	43	7	6	4	5	6	13	1	0	0	1	1	5	2	1	28	14	2	15	0	0	0	25	1	1	3	5	0	0	0	1	2	0	1	1	14	3	0	0	3	1	0	1	8	102	3	0
jasmin	47	30	24	61	20	7	4	14	11	9	7	0	0	0	19	5	4	1	5	0	1	0	0	0	0	0	0	2	0	2	0	0	0	0	1	1	3	4	0	0	1	1	0	5	1	1	3	102	4
mushroom	25	31	13	18	17	1	13	3	14	3	9	7	4	2	12	1	40	0	2	1	1	4	0	1	1	7	2	3	1	8	1	0	1	9	0	2	2	0	2	0	0	4	1	0	6	5	0	4	101
coconut	28	6	35	6	8	4	22	6	16	8	1	0	6	0	17	0	1	0	3	1	1	0	0	5	1	2	0	0	0	23	0	1	0	2	0	0	10	0	1	0	5	0	1	1	1	0	2	9	1
garlic	5	17	2	0	0	0	2	1	0	2	0	50	2	0	2	0	0	0	2	1	0	14	5	0	0	0	10	0	0	1	64	0	7	2	0	0	1	1	0	0	0	0	0	1	4	0	0	0	4
burnt	8	5	14	3	1	4	4	1	0	3	0	18	12	1	1	2	8	0	0	0	1	18	29	18	0	2	1	1	0	0	2	11	0	0	1	0	2	0	1	0	3	1	0	1	2	0	0	0	1
cognac	27	62	9	4	5	2	7	4	8	1	4	0	12	0	13	1	0	15	1	0	47	0	0	0	7	1	12	0	7	1	0	1	10	1	0	3	0	1	0	0	0	1	44	0	0	0	4	0	1
amber	10	6	18	14	4	47	3	7	5	3	5	0	1	3	1	10	3	0	1	1	0	0	1	0	0	3	0	2	0	1	0	2	0	0	28	4	0	0	1	0	9	1	0	12	2	0	0	0	0
cocoa	18	29	22	11	3	6	1	2	2	1	3	4	28	0	2	10	5	0	1	2	12	4	15	3	1	10	2	4	1	2	0	0	1	2	0	1	1	0	7	0	2	0	12	3	0	0	0	1	0
clean	12	20	20	22	14	16	4	39	21	3	17	0	2	16	9	11	1	0	4	4	0	0	0	0	0	0	1	0	0	2	0	2	0	0	5	9	1	1	1	0	3	1	0	2	1	2	0	2	0
fermented	37	43	9	1	6	0	4	5	3	0	1	2	2	0	11	0	0	5	1	0	35	1	2	4	1	1	3	3	6	3	0	0	0	4	0	0	0	0	0	0	0	0	29	1	0	3	2	0	3
peach	62	14	30	13	4	0	15	10	10	1	4	1	1	1	11	4	0	5	11	1	3	0	0	9	8	0	0	3	10	14	0	0	0	0	1	1	13	6	1	0	0	0	0	0	3	1	1	10	0
vanilla	10	2	52	15	1	9	0	0	0	21	0	0	6	0	0	9	1	0	0	2	0	0	1	6	0	1	0	2	0	21	0	8	1	0	2	0	0	0	1	0	15	0	1	1	0	0	0	0	0
dairy	37	19	16	4	5	0	24	2	23	2	0	3	1	2	11	1	3	0	5	0	2	1	2	5	0	3	4	1	2	26	0	1	0	15	0	1	17	0	0	0	3	0	0	0	0	5	0	1	3
musk	14	2	28	15	1	18	8	4	9	2	4	0	0	1	2	2	1	0	2	1	0	0	0	0	0	1	0	2	0	2	0	0	0	0	18	0	0	1	0	0	16	0	0	27	1	0	0	0	0
pine	13	12	12	9	28	45	1	12	0	2	1	0	1	12	2	14	8	1	0	3	0	0	0	0	0	1	0	0	0	0	0	2	1	0	5	1	0	0	1	20	0	0	0	0	0	1	0	0	0
warm	19	6	21	11	27	22	1	4	0	34	6	0	1	1	1	6	3	3	0	3	2	0	0	4	2	1	1	1	1	1	0	3	0	0	6	0	0	0	2	0	1	1	0	2	1	0	0	1	0
coffee	6	3	9	1	0	3	0	1	1	3	0	23	22	0	1	1	5	0	1	2	0	14	23	9	0	9	6	0	0	0	10	2	2	1	0	0	0	0	0	0	0	0	1	1	0	0	1	0	1
cooked	5	9	3	1	1	1	3	0	1	4	1	20	13	1	2	0	3	2	1	0	1	23	32	1	0	0	5	0	0	1	18	1	4	0	0	2	3	1	0	0	0	0	0	0	1	0	0	1	0
tobacco	19	8	24	10	21	23	2	4	1	8	8	0	8	0	3	3	2	3	2	3	0	1	1	0	0	3	0	2	0	2	0	9	0	0	6	0	0	0	4	3	5	3	0	8	3	1	0	0	1
violet	22	35	23	33	7	31	6	6	10	0	4	0	3	2	6	3	4	4	12	0	0	0	0	0	0	1	2	7	0	1	0	0	0	0	4	0	0	3	0	0	10	12	0	0	0	9	2	0	2
aromatic	14	10	15	14	8	8	3	2	0	14	4	3	3	6	0	3	3	0	0	1	3	5	6	0	0	0	1	1	0	0	2	4	0	1	0	2	0	0	2	0	1	0	0	3	1	0	0	1	1
cinnamon	11	10	32	21	8	6	2	3	0	46	4	0	3	1	2	22	0	0	2	0	0	0	0	1	0	0	1	1	1	2	0	0	0	0	0	2	0	0	3	2	4	1	0	0	1	0	0	1	0
natural	21	25	13	18	17	11	2	20	11	2	11	0	2	7	7	1	5	6	8	1	0	0	0	0	1	0	0	0	1	1	0	0	0	0	3	4	0	1	0	1	3	6	0	8	1	1	1	7	2
orange	16	20	21	14	8	3	15	15	15	2	14	0	0	24	7	0	1	2	1	1	0	0	0	0	0	1	1	0	1	1	0	0	2	1	3	14	0	0	2	0	0	2	0	0	1	1	0	1	2
almond	14	13	29	10	4	5	1	2	1	8	1	0	14	0	0	4	2	1	1	0	0	0	5	5	2	1	2	1	1	0	0	5	2	1	2	0	1	0	3	0	3	1	0	0	0	0	0	0	0
anisic	14	11	32	22	12	4	1	3	1	11	0	1	2	0	0	6	2	0	1	3	3	0	0	0	0	2	0	0	0	1	0	3	1	0	1	0	1	0	2	0	7	2	0	2	0	0	0	2	1
apricot	49	15	27	15	4	3	1	5	4	4	10	0	1	2	5	3	0	9	5	0	0	0	0	0	7	1	0	3	1	2	0	0	0	0	1	0	2	7	1	0	0	0	0	0	0	0	8	6	0
milky	21	7	20	4	1	2	12	1	9	2	0	2	2	1	8	0	1	0	1	0	3	0	0	4	1	3	1	2	0	21	1	0	0	6	0	0	13	0	1	0	2	0	0	0	0	0	0	3	1
cherry	36	10	39	16	6	3	1	1	0	6	2	0	5	1	1	9	1	7	2	3	3	0	0	1	5	0	0	4	0	0	0	4	1	0	2	1	0	1	0	2	4	0	0	0	1	2	4	0	1
fishy	6	10	3	0	1	0	6	1	1	1	0	1	4	2	5	0	1	0	1	0	0	4	3	0	0	2	0	0	0	1	0	1	2	2	1	0	0	2	0	0	0	0	0	7	6	3	0	0	4
rummy	46	10	29	1	2	3	1	3	2	3	4	0	2	0	0	1	0	5	6	0	17	0	2	10	5	2	1	5	4	1	0	0	1	0	2	0	6	5	4	0	0	0	2	0	0	0	2	0	0
grassy	18	43	6	8	14	5	8	15	4	4	2	0	3	3	7	0	3	2	3	4	2	0	2	1	1	3	4	1	2	1	0	0	2	3	3	4	1	3	0	0	0	6	0	0	1	0	2	0	0
grape	36	13	17	16	1	1	2	2	3	2	3	0	0	4	4	3	0	7	6	0	0	1	0	0	3	0	0	7	7	1	0	0	0	0	0	0	0	6	2	0	2	1	0	1	0	1	1	1	1
sharp	28	14	15	3	5	2	1	9	1	6	1	2	0	1	0	0	0	4	0	3	10	0	1	5	4	1	2	0	3	1	2	2	8	5	0	0	4	0	1	1	2	1	3	1	1	0	1	0	1
grapefruit	14	16	5	16	5	11	1	11	2	1	2	5	0	22	4	1	1	2	9	4	2	1	1	0	2	0	2	2	1	0	1	0	1	0	1	3	0	0	0	0	0	2	0	0	0	0	1	1	0
hyacinth	13	38	15	33	6	1	0	8	2	7	11	0	1	1	0	10	2	1	1	0	1	0	0	1	1	1	0	0	0	0	0	0	0	0	0	1	0	2	12	0	4	9	0	2	2	0	1	1	1
hay	13	14	17	13	11	9	1	3	0	5	1	0	6	0	2	1	4	0	0	3	1	0	1	4	1	3	0	2	1	0	0	0	0	0	5	1	0	0	1	1	1	3	1	2	0	1	0	2	3
lemon	9	8	10	9	6	8	2	9	4	1	6	0	0	33	2	0	2	1	1	1	1	0	0	0	0	0	0	0	0	0	0	0	0	0	1	6	0	1	1	1	0	0	0	0	5	0	1	1	0
orris	14	5	14	20	5	37	8	5	10	2	3	0	1	0	1	1	4	0	4	2	0	0	0	0	0	0	0	4	1	2	0	1	0	0	5	1	0	0	1	3	10	0	0	1	0	0	0	1	0
alliaceous	4	18	1	0	3	0	1	0	0	0	0	23	1	0	0	0	0	0	3	1	0	10	10	1	0	0	3	0	0	2	24	0	2	0	0	0	0	0	0	0	0	0	0	0	1	0	0	0	0
geranium	12	24	6	24	7	1	2	3	8	6	30	0	1	2	0	2	5	0	5	2	0	0	0	0	0	0	2	2	1	0	1	1	2	0	2	0	0	0	2	0	6	7	0	0	6	0	0	0	2
savory	6	7	3	1	1	0	5	0	3	0	0	23	1	0	1	0	0	0	0	0	0	23	10	1	0	0	1	0	0	0	11	0	0	1	0	0	1	0	0	0	0	0	0	0	0	0	0	1	0
orangeflower	13	12	20	23	6	4	1	10	3	1	8	0	0	9	1	1	1	0	0	0	0	0	0	0	0	3	1	1	2	0	0	1	0	0	2	1	0	0	4	0	4	2	0	0	0	0	0	1	0
cortex	7	38	9	15	17	3	3	14	1	2	4	0	2	1	3	2	7	0	1	0	2	0	0	0	2	1	1	0	2	1	0	4	0	0	1	7	0	2	2	0	3	12	0	1	3	4	2	0	0
medicinal	4	4	6	2	11	11	0	1	0	7	1	0	1	2	1	1	2	0	0	7	3	0	1	1	0	3	0	1	0	0	0	20	2	0	1	1	0	0	0	6	0	0	2	1	1	0	0	0	0
cucumber	8	37	3	6	3	1	19	9	12	0	2	0	1	5	7	0	0	3	3	0	0	0	0	0	0	0	5	0	0	1	0	0	0	0	2	3	0	1	0	0	0	5	0	0	0	18	4	0	0
leathery	6	11	4	6	4	11	1	2	2	6	2	0	3	2	0	1	9	0	1	7	0	0	0	1	0	5	1	0	0	0	0	7	0	0	1	1	0	0	0	2	0	2	0	16	3	1	0	1	0
sour	17	5	11	2	6	4	8	1	2	3	0	1	1	1	1	2	0	1	2	4	1	0	1	3	0	3	1	0	0	2	0	0	3	14	0	1	6	1	1	0	0	0	0	2	0	1	1	0	0
cooling	7	10	6	2	4	6	0	4	2	3	1	0	1	0	1	0	1	1	0	22	2	0	1	0	1	3	0	1	0	0	0	0	1	0	0	0	0	0	0	4	0	1	1	0	2	0	2	0	1
coumarinic	3	2	24	3	6	5	1	1	1	4	0	0	9	1	0	1	0	0	1	1	0	0	1	4	0	2	0	0	0	6	0	3	0	1	0	1	0	0	1	1	4	0	0	0	1	0	0	0	0
lactonic	18	8	7	11	3	2	6	0	9	1	0	0	3	1	6	0	0	0	4	0	1	0	1	5	0	0	0	0	4	11	0	2	0	0	0	0	6	1	0	0	1	0	0	0	1	0	0	9	3
muguet	1	17	8	36	1	3	0	13	8	0	10	0	0	5	1	4	0	0	3	2	0	0	0	0	0	0	0	0	0	1	0	0	0	0	1	8	0	0	2	0	1	0	0	0	1	2	0	3	0
plum	36	8	16	16	4	3	0	2	2	2	10	0	0	0	0	3	1	10	6	3	3	0	0	1	2	0	1	7	1	2	0	0	0	0	2	0	1	3	3	0	4	1	0	1	2	0	2	1	0
smoky	0	3	9	2	2	10	2	0	1	10	0	5	0	0	0	2	1	0	0	0	0	9	5	3	0	0	1	0	0	2	1	16	0	0	1	0	0	0	1	0	5	0	1	2	2	0	0	0	0
chocolate	5	4	16	5	4	1	1	0	0	2	1	3	13	0	0	5	2	0	0	0	2	3	7	3	0	3	4	2	0	9	0	0	1	0	0	2	2	0	4	0	2	0	1	2	1	0	0	1	2
hazelnut	2	1	4	0	0	0	3	0	0	0	0	2	26	1	0	0	6	1	0	2	0	5	15	2	2	3	3	2	0	0	0	0	3	1	0	0	1	0	0	1	1	0	1	2	2	0	0	0	0
lily	3	18	14	28	3	4	1	14	6	0	9	0	0	6	2	2	0	0	4	0	0	0	0	0	0	0	0	0	0	0	0	0	0	0	2	3	0	0	2	0	0	0	0	2	1	3	0	3	0
raspberry	29	7	17	15	2	17	0	3	1	0	6	0	0	0	0	3	1	3	3	1	1	0	0	0	2	0	0	6	0	1	0	0	0	1	2	0	0	2	1	0	2	0	0	0	1	0	1	1	1
soapy	11	14	6	10	5	6	14	7	23	0	4	0	1	14	2	1	2	1	0	0	0	0	0	0	1	2	0	1	0	5	0	1	0	0	3	7	0	1	1	0	2	1	0	1	0	1	0	0	2
strawberry	27	5	24	8	0	2	1	3	0	0	0	0	0	0	0	3	0	5	6	0	0	0	0	10	7	2	0	9	1	0	0	0	1	1	3	0	2	3	3	0	0	0	0	1	1	1	0	0	0
tea	17	14	8	12	7	8	3	2	0	8	7	0	0	1	2	2	0	1	2	3	0	0	1	0	1	3	0	3	0	0	0	1	0	0	1	0	0	0	2	0	1	5	0	0	1	1	1	2	0
weedy	10	27	10	9	9	11	3	7	3	2	5	1	2	5	2	1	6	0	4	0	2	1	0	0	3	2	3	2	2	0	0	2	0	0	5	3	0	0	2	1	0	3	0	1	5	0	0	2	0
bready	6	1	17	0	0	4	1	0	0	2	0	2	9	0	1	0	2	0	1	1	0	3	6	11	0	4	0	2	0	1	0	0	1	0	0	0	6	0	0	0	0	0	1	0	0	0	0	0	0
blackcurrant	24	11	6	7	7	0	0	0	0	0	9	7	0	0	0	0	1	2	11	3	1	1	0	0	0	1	0	4	0	0	2	0	0	0	1	0	0	1	3	0	0	2	0	0	1	0	0	1	1
lavender	11	10	9	13	23	11	0	10	1	1	3	0	0	11	1	1	1	0	0	1	0	0	0	0	0	0	0	2	0	0	0	0	1	0	0	0	0	1	1	1	1	1	0	0	1	0	0	1	1
cedar	4	3	2	4	6	33	0	5	1	3	0	0	1	1	2	2	2	0	0	2	0	0	1	0	0	0	0	0	0	1	0	1	0	0	8	0	0	0	0	3	1	0	0	2	0	0	0	0	0
terpenic	1	7	3	4	13	15	2	6	0	7	1	1	0	11	1	2	1	0	3	5	0	0	0	0	0	0	0	1	1	0	0	3	0	0	0	0	0	0	0	5	0	0	0	0	0	0	0	0	0
ozone	3	16	5	10	5	6	1	17	6	1	4	0	0	8	0	1	1	0	1	1	0	0	0	0	0	0	1	0	0	0	0	1	0	0	0	10	0	0	0	0	0	2	0	0	0	5	0	0	0
potato	2	6	2	0	3	0	2	1	0	0	0	13	11	0	1	0	14	0	2	0	1	5	12	1	0	3	12	0	0	2	4	0	0	3	0	0	1	0	0	0	1	0	0	0	2	0	0	0	2
celery	3	7	4	4	16	9	1	3	0	8	0	0	1	2	1	0	2	0	0	1	0	0	0	1	0	0	2	0	0	1	1	1	0	0	1	0	0	1	0	0	0	0	0	0	0	0	0	5	0
hawthorn	3	3	22	15	3	9	0	0	0	2	1	0	5	0	0	5	1	0	0	1	0	0	0	1	0	1	0	0	0	1	0	5	1	0	2	0	0	0	4	1	9	0	0	1	1	0	0	1	0
cabbage	4	7	4	1	1	0	0	0	0	0	0	17	0	0	0	0	0	0	3	0	1	4	1	0	1	0	8	0	0	0	6	0	1	6	0	0	0	0	0	0	0	0	0	0	2	0	0	0	1
ammoniacal	0	0	1	0	0	1	0	0	0	0	0	0	1	0	1	0	0	0	0	0	0	0	0	0	0	1	0	0	0	0	0	0	0	0	0	0	0	0	0	0	0	0	0	1	0	0	0	0	0
brandy	24	5	9	0	1	0	0	0	4	0	1	0	1	0	5	0	0	6	0	0	8	0	0	4	0	1	2	1	8	0	0	0	1	1	0	0	1	1	0	0	0	0	4	0	1	0	1	0	1
clove	1	2	14	6	1	11	0	2	0	26	0	0	0	0	0	3	0	0	0	1	0	1	0	1	0	0	0	0	0	0	0	6	0	0	5	0	0	0	2	0	3	0	0	0	0	0	0	0	0
malty	9	21	4	1	3	1	1	3	0	1	0	1	0	0	0	1	1	2	0	0	13	0	0	3	0	2	0	0	0	1	0	0	1	0	0	0	0	0	0	0	1	0	12	0	0	0	0	0	0
sandalwood	0	0	13	5	3	28	1	1	4	1	1	0	1	0	4	4	0	0	2	0	0	0	0	0	0	0	0	0	0	2	0	0	0	0	4	0	0	0	0	1	6	0	0	0	0	0	0	0	0
bergamot	8	9	5	10	13	8	1	7	0	2	8	0	0	12	1	0	1	1	3	1	0	0	0	0	0	0	1	1	0	0	0	0	0	0	0	0	0	1	0	0	0	0	0	0	0	0	2	0	0
solvent	11	2	8	0	2	2	1	1	0	2	0	1	2	1	0	0	0	1	1	5	8	0	0	0	0	2	0	0	0	0	0	1	0	0	1	0	1	3	0	0	0	0	2	0	0	0	3	0	0
chamomile	14	4	9	9	12	1	0	3	0	1	4	0	0	0	0	0	0	9	1	1	0	0	0	6	1	0	0	0	2	0	0	0	4	0	0	0	0	0	2	0	0	0	1	1	0	0	0	0	0
cumin	5	11	8	10	9	5	0	7	0	7	1	0	0	2	0	1	1	0	0	3	0	0	0	0	0	0	0	0	0	0	0	0	0	0	1	1	0	0	0	0	2	0	0	2	0	0	0	0	0
dusty	7	5	3	5	5	17	2	4	2	6	3	0	0	2	3	2	2	0	0	1	0	0	0	0	1	2	0	2	1	0	0	0	0	0	10	0	0	0	0	2	3	0	0	1	1	0	0	0	1
narcissus	6	14	6	12	4	1	1	6	0	0	3	0	2	0	1	4	2	0	0	0	1	0	0	0	1	0	0	0	0	0	0	5	1	0	0	3	0	1	3	0	1	3	0	6	1	0	1	0	0
plastic	3	11	3	3	5	1	3	3	2	2	3	1	1	1	1	3	2	0	0	1	0	1	0	0	0	2	2	0	0	1	0	3	1	0	1	0	1	0	1	0	0	0	0	0	2	0	0	0	1
vetiver	1	3	2	7	3	15	0	4	0	0	0	0	1	3	0	2	8	0	0	3	0	0	0	0	0	0	0	1	0	0	0	0	0	0	2	0	0	0	1	0	3	1	0	5	0	0	0	0	0
bitter	5	4	8	0	8	1	0	4	1	0	1	0	4	2	0	0	0	1	1	3	1	0	0	0	0	2	0	0	0	0	0	1	1	0	1	1	1	0	0	1	0	0	1	0	0	0	0	0	0
fir.needle	5	5	4	2	10	15	0	6	0	1	1	1	1	2	0	11	1	0	1	2	0	0	0	0	1	0	0	0	0	0	0	1	0	0	0	0	0	0	0	5	0	0	1	0	0	0	0	0	0
ripe	22	8	11	4	0	2	0	1	0	0	0	4	0	0	1	1	0	7	6	0	1	1	0	1	5	0	1	6	2	0	2	0	0	2	1	0	1	3	0	0	1	0	0	0	2	1	5	1	2
tomato	2	13	3	0	4	1	0	2	0	1	0	13	1	0	1	0	3	3	1	0	1	5	1	0	1	2	7	1	0	1	4	0	3	2	0	0	0	0	0	0	0	3	0	0	4	1	0	0	1
mandarin	2	4	5	2	5	0	4	5	8	0	1	0	0	15	1	0	0	0	1	0	0	0	0	0	0	0	0	0	0	1	0	0	0	0	0	5	0	0	0	0	0	0	0	0	0	1	0	0	0
marine	4	12	2	6	2	2	1	7	1	0	0	0	0	6	2	2	2	0	1	0	0	0	1	0	0	0	1	0	0	0	0	2	0	0	0	2	0	0	0	0	0	1	0	1	2	3	0	0	2
tonka	2	1	16	0	3	4	3	0	2	3	0	0	4	0	0	3	0	0	1	0	0	0	0	2	0	0	0	0	0	4	0	2	0	0	0	0	0	0	0	2	4	0	0	1	0	0	0	0	0
gassy	4	5	3	1	1	0	0	3	0	0	0	4	0	0	1	0	0	0	1	1	1	3	2	0	0	0	1	0	0	0	5	0	1	0	0	0	0	0	0	0	0	0	0	0	0	0	0	0	0
licorice	8	6	12	0	3	1	1	2	2	6	2	0	1	2	2	3	0	1	1	1	1	0	0	4	0	1	1	1	1	1	0	0	1	0	1	0	0	1	1	0	0	0	0	1	0	0	0	0	0
popcorn	0	0	2	0	0	1	1	0	0	0	0	0	13	0	0	0	1	0	0	0	0	2	7	1	0	0	0	0	0	0	0	1	0	0	1	0	0	0	0	0	0	0	1	0	0	0	0	0	0
juicy	16	9	12	5	0	1	2	4	3	1	2	0	0	0	2	0	1	3	6	0	1	0	0	0	8	0	0	1	0	1	0	0	0	0	1	1	0	5	0	0	0	0	0	0	0	1	2	1	0
mentholic	1	2	3	2	5	1	0	0	0	2	1	0	0	0	0	0	0	0	0	12	0	0	0	0	0	3	0	0	0	0	0	1	0	0	0	0	0	0	0	4	0	0	1	0	0	0	0	0	0
peppery	1	5	4	4	5	8	2	0	1	8	1	0	1	3	0	3	1	0	2	0	0	0	0	0	0	1	0	0	0	0	1	0	1	0	2	1	0	0	0	1	0	0	0	1	0	0	0	0	0
sweaty	10	7	3	3	0	2	2	1	2	0	1	1	0	1	1	0	0	0	1	0	1	0	0	0	2	0	1	1	0	0	1	0	2	8	1	2	0	0	1	0	0	1	0	3	0	0	1	0	0
ketonic	12	3	3	0	6	1	2	3	0	2	0	0	2	0	1	0	0	0	0	4	4	0	0	3	0	1	1	1	0	1	0	1	1	2	1	0	0	0	1	2	0	0	0	1	0	0	0	0	0
corn	0	2	4	0	0	0	3	0	0	0	0	5	13	0	0	0	4	0	0	0	1	3	7	1	0	3	3	1	0	0	2	0	2	2	0	0	0	0	0	0	0	0	0	0	0	0	0	0	0
patchouli	0	1	2	0	2	15	0	1	0	0	0	0	0	0	0	1	7	0	0	6	0	0	0	0	0	2	0	0	0	0	0	1	0	0	3	0	0	0	0	9	1	0	0	3	0	0	0	0	0
orchid	5	10	2	13	10	4	1	4	2	0	0	0	0	0	0	7	0	0	1	0	0	0	0	0	1	1	0	0	0	0	0	0	0	0	0	0	1	0	0	0	0	2	0	0	5	0	1	0	1
beefy	0	0	2	0	0	0	4	0	0	1	0	2	0	0	0	0	0	0	1	1	1	9	4	0	0	1	0	0	0	0	1	0	0	1	0	0	0	0	0	0	0	0	0	0	0	0	0	0	0
lilac	0	6	6	15	3	2	1	3	0	1	3	0	0	2	0	1	2	0	0	0	0	0	0	0	0	0	0	0	0	0	0	0	0	0	0	0	0	0	0	0	1	1	0	0	0	0	1	2	0
ylang	7	2	3	11	1	1	0	0	0	0	2	0	1	0	0	2	0	0	1	0	1	0	0	0	0	0	0	0	0	0	0	0	0	0	1	0	0	0	0	0	1	0	0	2	0	0	0	2	0
lily.of.the.valley	2	5	2	11	0	2	1	3	2	0	3	0	0	0	0	0	0	1	1	0	1	0	0	0	0	0	0	0	0	0	0	0	0	0	0	2	0	0	1	0	1	0	0	0	0	0	0	0	0
magnolia	4	5	3	15	1	2	0	9	2	0	4	0	0	2	1	0	0	0	1	0	0	0	0	0	0	0	0	0	0	0	0	0	0	0	0	3	0	0	0	0	0	1	0	0	0	1	0	3	0
mimosa	1	6	9	10	1	5	0	0	2	1	1	0	0	0	0	4	0	0	1	1	0	0	0	0	0	0	0	1	0	0	0	1	1	0	0	0	0	0	0	0	3	0	0	1	0	0	0	0	0
radish	5	6	3	3	2	0	1	0	0	1	0	3	3	0	1	0	0	0	1	0	1	1	0	2	0	1	2	0	0	1	2	0	1	0	0	0	0	0	2	0	0	0	0	0	1	0	0	0	1
mustard	1	1	0	0	0	0	0	0	0	1	0	4	2	0	0	0	0	0	0	0	0	0	1	0	0	0	3	0	0	0	5	0	7	0	0	0	0	0	0	0	0	0	1	0	1	0	0	0	0
toasted	2	0	1	0	0	1	0	0	0	0	0	2	6	0	0	0	0	0	0	0	0	2	2	1	0	1	1	0	0	0	0	0	0	0	1	0	1	0	0	0	0	0	0	0	0	0	0	0	0
oakmoss	1	1	1	0	0	3	0	0	0	0	0	0	1	0	0	0	4	0	0	0	0	0	0	0	0	0	0	0	0	0	0	2	0	0	0	0	0	0	0	0	0	0	0	3	0	0	0	0	0
odorless	1	1	2	0	0	0	1	0	1	0	0	0	0	0	0	0	0	0	0	0	0	0	0	2	0	0	0	0	1	0	0	0	0	0	0	0	1	0	0	0	0	0	1	0	0	0	0	0	0
tallow	0	0	0	0	0	0	4	0	0	0	0	0	0	0	1	0	0	0	0	0	0	0	0	0	0	0	0	0	0	0	0	0	0	0	0	0	0	0	0	0	0	0	0	0	0	1	0	0	0
[truncated: 113 more columns]

## Sheet: SOM16-Cl-2
Table S2. Co-occurrences symmetric square matrices of odor notes obtained for the cluster SOM16-Cl-2.
Odor note	fruity	green	sweet	floral	herbal	woody	fatty	fresh	waxy	spicy	rose	sulfurous	nutty	citrus	oily	balsamic	earthy	apple	tropical	minty	ethereal	meaty	roasted	caramellic	pineapple	musty	vegetable	berry	winey	creamy	onion	phenolic	pungent	cheesy	dry	aldehydic	buttery	pear	honey	camphoreous	powdery	leafy	alcoholic	animal	metallic	melon	banana	jasmin	mushroom
fruity	86	14	41	23	3	2	1	3	0	5	3	1	4	3	0	13	0	0	3	1	0	0	0	4	1	4	0	10	3	1	0	3	2	0	3	2	3	0	2	1	8	1	0	0	0	0	1	1	0
green	14	70	24	34	14	7	3	11	2	7	7	2	4	4	0	14	3	1	1	4	1	1	1	0	1	3	2	1	0	1	0	3	1	0	3	2	1	1	2	0	3	8	0	1	4	2	1	1	0
sweet	41	24	217	77	19	24	4	7	2	41	7	1	10	1	3	35	3	0	3	3	1	2	1	6	0	7	1	9	2	19	0	21	3	0	11	4	2	0	13	2	36	1	1	2	1	1	0	1	0
floral	23	34	77	160	19	16	5	9	3	28	18	0	1	1	2	28	2	1	5	4	0	0	0	0	0	3	0	7	1	3	0	4	0	0	4	1	0	1	12	1	17	4	0	3	4	1	0	1	0
herbal	3	14	19	19	63	9	1	3	0	15	1	0	2	2	2	14	1	1	0	0	1	0	0	0	0	3	1	0	0	1	0	4	0	0	2	0	0	1	1	1	1	2	0	1	5	0	0	0	0
woody	2	7	24	16	9	64	0	5	0	20	1	1	3	2	1	12	1	0	0	1	0	2	2	1	0	0	0	0	0	1	0	9	1	0	6	0	0	0	1	3	7	0	0	1	2	0	0	0	0
fatty	1	3	4	5	1	0	10	4	2	1	0	0	2	0	1	1	1	0	0	0	0	0	0	0	0	0	1	0	0	0	0	0	0	0	3	0	0	0	1	0	2	1	0	0	0	0	0	0	0
fresh	3	11	7	9	3	5	4	25	2	2	0	0	1	4	1	2	0	0	0	0	0	0	1	0	0	0	0	0	0	0	0	1	0	0	3	1	0	0	0	0	0	5	0	0	0	2	0	0	0
waxy	0	2	2	3	0	0	2	2	5	1	1	0	0	0	0	1	0	0	0	1	0	0	0	0	0	0	0	0	0	0	0	0	0	0	1	0	0	0	0	0	0	0	0	0	0	0	0	0	0
spicy	5	7	41	28	15	20	1	2	1	104	2	1	1	1	0	13	1	0	1	2	0	2	0	1	0	1	0	0	0	3	0	19	0	0	1	1	0	0	4	3	8	1	1	0	0	0	0	0	0
rose	3	7	7	18	1	1	0	0	1	2	27	0	1	0	0	6	0	0	2	0	0	0	0	0	0	1	0	0	0	0	0	0	1	0	1	1	0	0	8	0	3	0	0	0	1	0	0	0	0
sulfurous	1	2	1	0	0	1	0	0	0	1	0	11	0	0	0	0	1	0	1	0	0	5	3	0	0	0	2	0	0	1	1	2	0	1	0	0	0	0	0	0	1	0	0	0	2	0	0	0	0
nutty	4	4	10	1	2	3	2	1	0	1	1	0	28	0	0	2	3	0	0	0	2	0	3	0	0	2	1	0	0	2	0	7	0	0	2	1	1	0	2	1	3	0	0	0	0	0	0	0	0
citrus	3	4	1	1	2	2	0	4	0	1	0	0	0	10	0	0	1	0	0	0	0	0	0	0	0	0	0	0	0	0	0	0	0	0	0	0	0	0	0	0	0	1	0	0	0	0	0	0	0
oily	0	0	3	2	2	1	1	1	0	0	0	0	0	0	4	2	0	0	0	0	0	0	0	0	0	0	0	0	0	0	0	0	0	0	0	0	0	0	0	0	0	0	0	0	0	0	0	0	0
balsamic	13	14	35	28	14	12	1	2	1	13	6	0	2	0	2	70	0	0	1	1	0	1	0	1	0	2	1	0	0	3	0	4	0	0	1	1	0	0	4	0	10	1	0	0	3	0	0	0	0
earthy	0	3	3	2	1	1	1	0	0	1	0	1	3	1	0	0	10	0	0	1	0	0	0	0	0	1	0	0	0	1	0	1	0	0	1	0	0	0	0	0	0	0	0	0	0	0	0	0	0
apple	0	1	0	1	1	0	0	0	0	0	0	0	0	0	0	0	0	1	0	0	0	0	0	0	0	0	0	0	0	0	0	0	0	0	0	0	0	1	0	0	0	0	0	0	0	0	0	0	0
tropical	3	1	3	5	0	0	0	0	0	1	2	1	0	0	0	1	0	0	6	0	0	0	0	0	0	0	0	2	0	0	0	0	0	0	0	0	0	0	1	0	2	0	0	0	0	0	0	0	0
minty	1	4	3	4	0	1	0	0	1	2	0	0	0	0	0	1	1	0	0	9	0	0	0	0	0	0	0	0	0	0	0	0	0	0	0	0	0	0	0	0	0	0	0	0	0	0	0	0	0
ethereal	0	1	1	0	1	0	0	0	0	0	0	0	2	0	0	0	0	0	0	0	4	0	0	0	0	0	0	0	0	0	0	1	0	0	0	0	0	0	0	0	0	0	0	0	0	0	0	0	0
meaty	0	1	2	0	0	2	0	0	0	2	0	5	0	0	0	1	0	0	0	0	0	13	4	0	0	0	0	0	0	1	1	6	0	0	0	0	0	0	0	0	2	0	0	0	1	0	0	0	0
roasted	0	1	1	0	0	2	0	1	0	0	0	3	3	0	0	0	0	0	0	0	0	4	12	0	0	0	0	0	0	1	0	1	0	0	1	0	0	0	0	0	0	0	0	0	1	0	0	0	0
caramellic	4	0	6	0	0	1	0	0	0	1	0	0	0	0	0	1	0	0	0	0	0	0	0	10	0	0	0	1	0	4	0	1	0	0	0	0	3	0	0	0	2	0	0	0	0	0	0	0	0
pineapple	1	1	0	0	0	0	0	0	0	0	0	0	0	0	0	0	0	0	0	0	0	0	0	0	1	0	0	0	0	0	0	0	0	0	0	0	0	0	0	0	0	0	0	0	0	0	1	0	0
musty	4	3	7	3	3	0	0	0	0	1	1	0	2	0	0	2	1	0	0	0	0	0	0	0	0	20	0	0	1	2	0	5	0	0	2	0	0	0	1	0	2	0	0	0	0	0	0	0	0
vegetable	0	2	1	0	1	0	1	0	0	0	0	2	1	0	0	1	0	0	0	0	0	0	0	0	0	0	4	0	0	0	0	0	0	0	0	0	0	0	0	0	0	0	0	0	1	0	0	0	0
berry	10	1	9	7	0	0	0	0	0	0	0	0	0	0	0	0	0	0	2	0	0	0	0	1	0	0	0	13	2	0	0	1	0	0	0	0	0	0	0	0	3	0	0	0	0	0	0	0	0
winey	3	0	2	1	0	0	0	0	0	0	0	0	0	0	0	0	0	0	0	0	0	0	0	0	0	1	0	2	3	0	0	1	0	0	0	0	0	0	0	0	2	0	0	0	0	0	0	0	0
creamy	1	1	19	3	1	1	0	0	0	3	0	1	2	0	0	3	1	0	0	0	0	1	1	4	0	2	0	0	0	22	0	3	0	0	1	0	0	0	0	0	7	0	1	0	0	0	0	0	0
onion	0	0	0	0	0	0	0	0	0	0	0	1	0	0	0	0	0	0	0	0	0	1	0	0	0	0	0	0	0	0	1	0	0	0	0	0	0	0	0	0	0	0	0	0	0	0	0	0	0
phenolic	3	3	21	4	4	9	0	1	0	19	0	2	7	0	0	4	1	0	0	0	1	6	1	1	0	5	0	1	1	3	0	86	0	0	1	0	0	0	4	2	9	1	0	5	2	1	0	0	0
pungent	2	1	3	0	0	1	0	0	0	0	1	0	0	0	0	0	0	0	0	0	0	0	0	0	0	0	0	0	0	0	0	0	8	0	1	0	0	0	0	0	0	0	0	0	0	0	0	0	0
cheesy	0	0	0	0	0	0	0	0	0	0	0	1	0	0	0	0	0	0	0	0	0	0	0	0	0	0	0	0	0	0	0	0	0	1	0	0	0	0	0	0	0	0	0	0	0	0	0	0	0
dry	3	3	11	4	2	6	3	3	1	1	1	0	2	0	0	1	1	0	0	0	0	0	1	0	0	2	0	0	0	1	0	1	1	0	20	0	0	0	0	0	5	0	0	0	0	1	0	0	0
aldehydic	2	2	4	1	0	0	0	1	0	1	1	0	1	0	0	1	0	0	0	0	0	0	0	0	0	0	0	0	0	0	0	0	0	0	0	6	1	0	1	0	1	1	0	0	0	0	0	0	0
buttery	3	1	2	0	0	0	0	0	0	0	0	0	1	0	0	0	0	0	0	0	0	0	0	3	0	0	0	0	0	0	0	0	0	0	0	1	6	0	1	0	0	0	0	0	0	0	0	0	0
pear	0	1	0	1	1	0	0	0	0	0	0	0	0	0	0	0	0	1	0	0	0	0	0	0	0	0	0	0	0	0	0	0	0	0	0	0	0	1	0	0	0	0	0	0	0	0	0	0	0
honey	2	2	13	12	1	1	1	0	0	4	8	0	2	0	0	4	0	0	1	0	0	0	0	0	0	1	0	0	0	0	0	4	0	0	0	1	1	0	25	0	4	0	0	1	0	0	0	0	0
camphoreous	1	0	2	1	1	3	0	0	0	3	0	0	1	0	0	0	0	0	0	0	0	0	0	0	0	0	0	0	0	0	0	2	0	0	0	0	0	0	0	10	0	0	0	0	0	0	0	0	0
powdery	8	3	36	17	1	7	2	0	0	8	3	1	3	0	0	10	0	0	2	0	0	2	0	2	0	2	0	3	2	7	0	9	0	0	5	1	0	0	4	0	47	0	0	0	2	0	0	0	0
leafy	1	8	1	4	2	0	1	5	0	1	0	0	0	1	0	1	0	0	0	0	0	0	0	0	0	0	0	0	0	0	0	1	0	0	0	1	0	0	0	0	0	10	0	0	0	0	0	0	0
alcoholic	0	0	1	0	0	0	0	0	0	1	0	0	0	0	0	0	0	0	0	0	0	0	0	0	0	0	0	0	0	1	0	0	0	0	0	0	0	0	0	0	0	0	1	0	0	0	0	0	0
animal	0	1	2	3	1	1	0	0	0	0	0	0	0	0	0	0	0	0	0	0	0	0	0	0	0	0	0	0	0	0	0	5	0	0	0	0	0	0	1	0	0	0	0	16	0	0	0	0	0
metallic	0	4	1	4	5	2	0	0	0	0	1	2	0	0	0	3	0	0	0	0	0	1	1	0	0	0	1	0	0	0	0	2	0	0	0	0	0	0	0	0	2	0	0	0	10	0	0	0	0
melon	0	2	1	1	0	0	0	2	0	0	0	0	0	0	0	0	0	0	0	0	0	0	0	0	0	0	0	0	0	0	0	1	0	0	1	0	0	0	0	0	0	0	0	0	0	2	0	0	0
banana	1	1	0	0	0	0	0	0	0	0	0	0	0	0	0	0	0	0	0	0	0	0	0	0	1	0	0	0	0	0	0	0	0	0	0	0	0	0	0	0	0	0	0	0	0	0	1	0	0
jasmin	1	1	1	1	0	0	0	0	0	0	0	0	0	0	0	0	0	0	0	0	0	0	0	0	0	0	0	0	0	0	0	0	0	0	0	0	0	0	0	0	0	0	0	0	0	0	0	2	0
mushroom	0	0	0	0	0	0	0	0	0	0	0	0	0	0	0	0	0	0	0	0	0	0	0	0	0	0	0	0	0	0	0	0	0	0	0	0	0	0	0	0	0	0	0	0	0	0	0	0	0
coconut	0	0	3	2	0	0	0	0	0	0	0	0	0	0	0	0	0	0	0	0	0	0	0	0	0	0	0	0	0	1	0	0	0	0	0	0	0	0	0	0	3	0	0	0	0	0	0	0	0
garlic	0	0	0	0	0	0	0	0	0	0	0	2	0	0	0	0	0	0	0	0	0	1	0	0	0	0	1	0	0	0	1	0	0	0	0	0	0	0	0	0	0	0	0	0	0	0	0	0	0
burnt	0	0	5	0	0	2	0	0	0	1	0	1	1	0	0	1	1	0	0	0	0	2	2	1	0	0	0	0	0	0	0	9	0	0	0	0	0	0	1	0	2	0	0	0	1	0	0	0	0
cognac	0	0	0	0	0	0	0	0	0	0	0	0	0	0	0	0	0	0	0	0	0	0	0	0	0	0	0	0	0	0	0	0	0	0	0	0	0	0	0	0	0	0	0	0	0	0	0	0	0
amber	3	1	4	2	1	2	0	1	0	2	3	0	1	0	0	3	0	0	0	0	0	0	1	0	0	1	0	0	0	1	0	1	0	0	3	0	0	0	0	0	2	0	0	3	0	0	0	0	0
cocoa	1	2	3	2	0	0	0	0	0	0	2	0	3	0	0	0	0	0	0	0	0	0	0	0	0	1	0	0	0	0	0	0	0	0	0	1	1	0	3	0	1	0	0	0	0	0	0	0	0
clean	1	3	1	0	2	1	0	3	0	0	0	0	0	1	1	3	0	0	0	0	0	0	0	0	0	0	0	0	0	0	0	1	0	0	0	0	0	0	0	0	0	0	0	0	0	1	0	0	0
fermented	0	0	0	0	0	0	0	0	0	0	0	1	0	0	0	0	0	0	0	0	0	0	0	0	0	0	0	0	0	0	0	0	0	1	0	0	0	0	0	0	0	0	0	0	0	0	0	0	0
peach	1	0	0	0	0	0	0	0	0	0	0	0	0	0	0	0	0	0	0	0	0	0	0	0	0	0	0	0	0	0	0	0	0	0	0	0	0	0	0	0	0	0	0	0	0	0	0	0	0
vanilla	7	0	43	11	1	7	0	0	0	15	0	0	2	0	0	7	1	0	0	1	0	0	1	4	0	1	0	0	0	18	0	8	1	0	2	0	0	0	1	0	14	0	1	1	0	0	0	0	0
dairy	0	0	3	0	0	0	0	0	0	0	0	0	0	0	0	1	0	0	0	0	0	0	1	1	0	0	0	0	0	3	0	0	0	0	0	0	0	0	0	0	3	0	0	0	0	0	0	0	0
musk	2	0	8	3	1	3	3	0	0	0	1	0	0	0	0	0	0	0	0	0	0	0	0	0	0	0	0	0	0	1	0	0	0	0	6	0	0	0	0	0	6	0	0	2	0	0	0	0	0
pine	0	0	0	0	0	0	0	0	0	0	0	0	0	0	0	0	0	0	0	0	0	0	0	0	0	0	0	0	0	0	0	0	0	0	0	0	0	0	0	0	0	0	0	0	0	0	0	0	0
warm	1	0	8	4	4	3	0	1	0	13	0	0	1	0	0	3	0	0	0	0	1	0	0	0	0	1	0	0	0	1	0	3	0	0	1	0	0	0	0	0	0	0	0	0	0	0	0	0	0
coffee	0	0	1	0	0	0	0	0	0	0	0	0	0	0	0	0	0	0	0	0	0	0	0	0	0	1	0	0	0	0	0	2	0	0	0	0	0	0	0	0	0	0	0	0	0	0	0	0	0
cooked	0	0	1	0	0	0	0	0	0	0	0	0	0	0	0	0	0	0	0	0	0	0	3	0	0	0	0	0	0	0	0	0	0	0	0	0	0	0	0	0	0	0	0	0	0	0	0	0	0
tobacco	0	0	3	0	4	1	0	0	0	1	0	0	1	0	0	0	0	0	0	0	0	0	0	0	0	0	0	0	0	0	0	4	0	0	0	0	0	0	1	0	1	0	0	0	0	0	0	0	0
violet	0	0	0	0	0	0	0	0	0	0	0	0	0	0	0	0	0	0	0	0	0	0	0	0	0	0	0	0	0	0	0	0	0	0	0	0	0	0	0	0	0	0	0	0	0	0	0	0	0
aromatic	2	1	10	5	3	1	1	0	0	9	0	0	1	0	0	2	1	0	0	0	0	0	0	0	0	0	0	0	0	0	0	1	0	0	0	1	0	0	1	0	1	0	0	0	0	0	0	0	0
cinnamon	2	1	9	8	0	1	0	1	0	13	0	0	0	0	1	2	0	0	0	0	0	0	0	0	0	0	0	0	0	0	0	0	0	0	0	1	0	0	2	0	1	0	0	0	0	0	0	0	0
natural	0	2	0	1	1	0	0	2	1	0	1	0	0	0	0	0	0	0	0	0	0	0	0	0	0	0	0	0	0	0	0	0	0	0	0	1	0	0	0	0	0	2	0	1	0	0	0	0	0
orange	1	1	4	2	0	1	0	0	0	0	1	0	0	1	0	0	0	0	0	1	0	0	0	0	0	0	0	0	0	0	0	0	0	0	0	0	0	0	1	0	0	1	0	0	0	0	0	0	0
almond	5	1	9	3	0	2	0	0	0	3	0	0	1	0	0	2	0	0	0	0	0	0	0	0	0	0	0	0	0	0	0	3	1	0	2	0	0	0	0	0	3	0	0	0	0	0	0	0	0
anisic	4	4	22	13	7	3	0	0	1	7	0	0	1	0	0	2	0	0	0	1	1	0	0	0	0	1	0	0	0	0	0	3	0	0	1	0	0	0	1	0	5	0	0	0	0	0	0	0	0
apricot	0	0	0	0	0	0	0	0	0	0	0	0	0	0	0	0	0	0	0	0	0	0	0	0	0	0	0	0	0	0	0	0	0	0	0	0	0	0	0	0	0	0	0	0	0	0	0	0	0
milky	0	0	3	0	0	0	0	0	0	0	0	0	0	0	0	0	0	0	0	0	0	0	0	1	0	0	0	0	0	3	0	0	0	0	0	0	0	0	0	0	2	0	0	0	0	0	0	0	0
cherry	11	1	15	11	2	1	0	0	0	3	0	0	1	0	0	2	0	0	0	1	0	0	0	0	0	0	0	2	0	0	0	2	0	0	1	0	0	0	0	2	2	0	0	0	0	0	0	0	0
fishy	0	0	0	0	0	0	0	0	0	0	0	0	0	0	0	0	0	0	0	0	0	0	0	0	0	0	0	0	0	0	0	0	0	0	0	0	0	0	0	0	0	0	0	0	1	0	0	0	0
rummy	0	0	1	0	0	0	0	0	0	1	0	0	0	0	0	0	0	0	0	0	0	0	0	0	0	0	0	0	0	1	0	0	0	0	0	0	0	0	0	0	0	0	1	0	0	0	0	0	0
grassy	0	0	0	0	0	1	0	1	0	0	0	0	0	1	0	0	0	0	0	0	0	0	0	0	0	0	0	0	0	0	0	0	0	0	0	0	0	0	0	0	0	0	0	0	0	0	0	0	0
grape	9	4	7	12	0	0	1	1	0	0	1	0	0	3	1	0	0	0	0	0	0	0	0	0	0	0	0	2	1	0	0	0	0	0	0	0	0	0	2	0	2	1	0	0	0	0	0	1	0
sharp	2	0	3	1	0	1	0	1	0	1	0	0	0	1	0	0	0	0	0	0	0	0	0	0	0	0	0	0	0	0	0	1	2	0	0	0	0	0	0	0	1	0	0	0	0	0	0	0	0
grapefruit	1	0	0	2	0	0	0	1	0	0	0	0	0	1	0	0	0	0	0	0	0	0	0	0	0	0	0	0	0	0	0	0	0	0	0	0	0	0	0	0	0	0	0	0	0	0	0	0	0
hyacinth	2	7	1	7	1	0	0	1	0	1	4	0	0	1	0	1	0	0	0	0	0	0	0	0	0	1	0	0	0	0	0	0	0	0	0	0	0	0	3	0	0	1	0	0	0	0	0	0	0
hay	1	2	4	7	1	1	0	1	0	1	0	0	0	0	0	1	0	0	0	0	0	0	0	0	0	0	0	0	0	0	0	0	0	0	0	0	0	0	0	0	0	0	0	0	0	0	0	0	0
lemon	2	0	2	0	0	0	0	1	0	0	0	0	0	0	0	0	0	0	0	0	0	0	0	0	0	0	0	0	0	0	0	0	0	0	0	1	0	0	0	0	0	0	0	0	0	0	0	0	0
orris	0	1	2	1	1	4	0	0	0	1	1	0	0	0	0	0	0	0	0	0	0	0	0	0	0	0	0	0	0	0	0	0	0	0	1	0	0	0	1	0	0	0	0	0	0	0	0	0	0
alliaceous	0	0	0	0	0	0	0	0	0	0	0	0	0	0	0	0	0	0	0	0	0	0	0	0	0	0	0	0	0	0	0	0	0	0	0	0	0	0	0	0	0	0	0	0	0	0	0	0	0
geranium	0	2	0	2	1	0	0	1	0	0	3	0	0	0	0	1	0	0	0	0	0	0	0	0	0	0	0	0	0	0	0	1	1	0	0	0	0	0	0	0	1	1	0	0	1	0	0	0	0
savory	0	0	0	0	0	0	0	0	0	0	0	0	0	0	0	0	0	0	0	0	0	1	0	0	0	0	0	0	0	0	0	0	0	0	0	0	0	0	0	0	0	0	0	0	0	0	0	0	0
orangeflower	8	5	14	16	1	2	1	7	1	0	2	0	0	3	0	0	0	0	0	0	0	0	0	0	0	2	0	0	1	0	0	1	0	0	2	1	0	0	3	0	4	2	0	0	0	0	0	1	0
cortex	1	5	2	4	2	0	0	3	0	1	0	0	1	0	0	0	0	0	0	0	0	0	0	0	0	0	0	0	0	0	0	0	0	0	0	1	0	0	1	0	1	3	0	0	0	0	0	0	0
medicinal	1	1	4	2	4	2	0	0	0	4	0	0	0	0	0	0	0	0	0	0	0	0	0	1	0	1	0	1	0	0	0	15	1	0	1	0	0	0	0	2	0	0	0	1	0	0	0	0	0
cucumber	0	0	0	0	0	0	0	0	0	0	0	0	0	0	0	0	0	0	0	0	0	0	0	0	0	0	0	0	0	0	0	0	0	0	0	0	0	0	0	0	0	0	0	0	0	0	0	0	0
leathery	1	0	0	1	1	1	0	0	0	2	0	0	0	0	0	0	1	0	0	2	0	0	0	0	0	1	0	0	0	0	0	6	0	0	0	0	0	0	0	0	0	0	0	3	0	0	0	0	0
sour	1	0	0	0	0	0	0	0	0	0	0	0	0	0	0	0	0	0	0	0	0	0	0	0	0	0	0	0	0	0	0	0	1	0	0	0	0	0	0	0	0	0	0	0	0	0	0	0	0
cooling	0	1	0	0	0	0	0	0	0	1	0	0	0	0	0	0	0	0	0	0	0	0	0	0	0	0	0	0	0	0	0	0	0	0	0	0	0	0	0	0	0	0	0	0	0	0	0	0	0
coumarinic	1	0	8	2	0	1	0	0	0	0	0	0	2	0	0	0	0	0	0	0	0	0	0	1	0	1	0	0	0	0	0	1	0	0	0	0	0	0	1	1	2	0	0	0	0	0	0	0	0
lactonic	0	0	0	0	0	0	0	0	0	0	0	0	0	0	0	0	0	0	0	0	0	0	0	0	0	0	0	0	0	0	0	0	0	0	0	0	0	0	0	0	0	0	0	0	0	0	0	0	0
muguet	0	3	1	3	0	0	0	2	0	0	0	0	0	1	0	0	0	0	0	0	0	0	0	0	0	0	0	0	0	0	0	0	0	0	1	0	0	0	0	0	0	0	0	0	0	1	0	0	0
plum	3	1	1	3	0	0	0	0	0	0	0	0	0	0	0	0	0	0	1	0	0	0	0	0	0	0	0	2	1	0	0	0	0	0	0	0	0	0	0	0	2	0	0	0	0	0	0	0	0
smoky	0	0	8	1	2	8	0	0	0	10	0	2	0	0	0	2	0	0	0	0	0	7	4	1	0	0	0	0	0	2	0	14	0	0	1	0	0	0	1	0	5	0	1	1	1	0	0	0	0
chocolate	3	2	7	1	1	1	0	0	0	1	0	0	1	0	0	2	0	0	0	0	0	0	0	2	0	0	0	0	0	6	0	0	0	0	0	1	1	0	0	0	2	0	1	0	0	0	0	0	0
hazelnut	0	0	0	0	0	0	0	0	0	0	0	0	1	0	0	0	0	0	0	0	0	0	0	0	0	0	0	0	0	0	0	0	0	0	0	0	0	0	0	1	0	0	0	0	0	0	0	0	0
lily	0	3	3	6	0	0	0	3	0	0	0	0	0	1	0	0	0	0	0	0	0	0	0	0	0	0	0	0	0	0	0	0	0	0	1	0	0	0	0	0	0	0	0	0	0	1	0	0	0
raspberry	2	0	3	4	0	1	0	0	0	0	1	0	0	0	0	0	0	0	0	0	0	0	0	0	0	0	0	1	0	0	0	0	0	0	0	0	0	0	0	0	1	0	0	0	0	0	0	0	0
soapy	0	0	1	1	0	0	2	0	0	0	0	0	0	0	0	0	0	0	0	0	0	0	0	0	0	0	0	0	0	0	0	0	0	0	2	0	0	0	0	0	1	0	0	0	0	0	0	0	0
strawberry	4	0	6	4	0	0	1	0	0	0	0	0	0	0	0	0	0	0	1	0	0	0	0	1	0	1	0	3	0	0	0	0	0	0	0	0	0	0	1	0	0	0	0	0	1	0	0	0	0
tea	3	2	2	1	1	1	0	0	0	4	1	0	0	0	0	2	0	0	0	0	0	0	0	0	0	1	0	0	0	0	0	1	0	0	0	0	0	0	0	0	0	0	0	0	0	0	0	0	0
weedy	1	1	0	1	0	1	0	1	0	0	0	0	0	1	0	0	0	0	0	0	0	0	0	0	0	0	0	0	0	0	0	0	0	0	0	0	0	0	0	0	0	0	0	0	0	0	0	0	0
bready	0	0	1	0	0	0	0	0	0	0	0	0	1	0	0	0	0	0	0	0	0	0	1	0	0	1	0	0	0	0	0	0	0	0	0	0	0	0	0	0	0	0	0	0	0	0	0	0	0
blackcurrant	1	0	0	1	1	0	0	0	0	0	0	0	0	0	0	0	0	0	0	0	0	0	0	0	0	0	0	0	0	0	0	0	0	0	0	0	0	0	0	0	0	0	0	0	0	0	0	0	0
lavender	0	0	0	0	2	1	0	1	0	0	0	0	0	1	0	1	0	0	0	0	0	0	0	0	0	0	0	0	0	0	0	0	0	0	0	0	0	0	0	0	0	0	0	0	0	0	0	0	0
cedar	0	0	0	0	0	2	0	1	0	0	0	0	1	0	0	0	0	0	0	0	0	0	1	0	0	0	0	0	0	0	0	0	0	0	1	0	0	0	0	0	0	0	0	1	0	0	0	0	0
terpenic	0	0	0	0	0	0	0	0	0	1	0	0	0	0	0	0	0	0	0	0	0	0	0	0	0	0	0	0	0	0	0	1	0	0	0	0	0	0	0	0	0	0	0	0	0	0	0	0	0
ozone	1	4	1	2	0	0	0	3	0	0	0	0	0	0	0	0	0	0	0	0	0	0	0	0	0	0	0	0	0	0	0	1	0	0	0	0	0	0	0	0	0	1	0	0	0	1	0	0	0
potato	0	0	0	0	0	0	0	0	0	0	0	1	0	0	0	0	0	0	0	0	0	0	0	0	0	0	1	0	0	0	0	0	0	0	0	0	0	0	0	0	0	0	0	0	0	0	0	0	0
celery	0	0	0	0	0	0	0	0	0	0	0	0	0	0	0	0	0	0	0	0	0	0	0	0	0	0	0	0	0	0	0	0	0	0	0	0	0	0	0	0	0	0	0	0	0	0	0	0	0
hawthorn	1	1	17	10	2	7	0	0	0	1	0	0	4	0	0	5	0	0	0	0	0	0	0	0	0	1	0	0	0	1	0	5	1	0	2	0	0	0	3	0	6	0	0	0	1	0	0	1	0
cabbage	0	1	0	0	0	0	0	0	0	0	0	2	0	0	0	0	0	0	0	0	0	0	0	0	0	0	2	0	0	0	0	0	0	0	0	0	0	0	0	0	0	0	0	0	1	0	0	0	0
ammoniacal	0	0	0	0	0	0	0	0	0	0	0	0	0	0	0	0	0	0	0	0	0	0	0	0	0	0	0	0	0	0	0	0	0	0	0	0	0	0	0	0	0	0	0	0	0	0	0	0	0
brandy	0	0	0	0	0	0	0	0	0	0	0	0	0	0	0	0	0	0	0	0	0	0	0	0	0	0	0	0	0	0	0	0	0	0	0	0	0	0	0	0	0	0	0	0	0	0	0	0	0
clove	1	1	11	5	0	7	0	2	0	20	0	0	0	0	0	3	0	0	0	0	0	1	0	1	0	0	0	0	0	0	0	6	0	0	1	0	0	0	2	0	3	0	0	0	0	0	0	0	0
malty	0	0	1	1	0	1	0	1	0	1	0	0	0	0	0	1	0	0	0	0	0	0	0	1	0	0	0	0	0	1	0	0	0	0	0	0	0	0	0	0	1	0	0	0	0	0	0	0	0
sandalwood	0	0	0	0	0	0	0	0	0	0	0	0	0	0	0	0	0	0	0	0	0	0	0	0	0	0	0	0	0	0	0	0	0	0	0	0	0	0	0	0	0	0	0	0	0	0	0	0	0
bergamot	0	0	0	0	0	0	0	0	0	0	0	0	0	0	0	0	0	0	0	0	0	0	0	0	0	0	0	0	0	0	0	0	0	0	0	0	0	0	0	0	0	0	0	0	0	0	0	0	0
solvent	0	0	0	0	0	1	0	0	0	1	0	0	0	0	0	0	0	0	0	0	0	0	0	0	0	0	0	0	0	0	0	0	0	0	0	0	0	0	0	0	0	0	0	0	0	0	0	0	0
chamomile	0	0	0	0	0	0	0	0	0	0	0	0	0	0	0	0	0	0	0	0	0	0	0	0	0	0	0	0	0	0	0	0	0	0	0	0	0	0	0	0	0	0	0	0	0	0	0	0	0
cumin	2	2	2	2	0	0	0	0	0	1	0	0	0	1	0	0	0	0	0	0	0	0	0	0	0	0	0	0	0	0	0	0	0	0	0	0	0	0	0	0	0	0	0	0	0	0	0	0	0
dusty	0	0	0	0	0	1	0	0	0	1	0	0	0	0	0	0	0	0	0	0	0	0	0	0	0	0	0	0	0	0	0	0	0	0	0	0	0	0	0	0	0	0	0	0	0	0	0	0	0
narcissus	0	2	1	2	0	0	0	1	0	0	1	0	2	0	0	0	0	0	0	0	0	0	0	0	0	0	0	0	0	0	0	1	0	0	0	1	0	0	2	0	1	1	0	1	0	0	0	0	0
plastic	0	1	1	1	2	1	0	0	0	0	0	0	1	0	0	2	0	0	0	0	0	0	0	0	0	1	0	0	0	0	0	3	0	0	0	0	1	0	1	0	0	0	0	0	0	0	0	0	0
vetiver	0	0	0	0	0	1	0	0	0	0	0	0	0	0	0	0	0	0	0	0	0	0	0	0	0	0	0	0	0	0	0	0	0	0	0	0	0	0	0	0	0	0	0	0	0	0	0	0	0
bitter	1	1	3	0	0	0	0	0	0	0	0	0	1	0	0	0	0	0	0	0	0	0	0	0	0	1	0	0	0	0	0	0	0	0	1	1	1	0	0	0	0	0	0	0	0	0	0	0	0
fir.needle	0	0	1	0	0	0	0	0	0	0	0	0	0	0	0	0	0	0	0	0	0	0	0	0	0	0	0	0	0	0	0	0	0	0	0	0	0	0	0	0	0	0	0	0	0	0	0	0	0
ripe	0	0	0	0	0	0	0	0	0	0	0	0	0	0	0	0	0	0	0	0	0	0	0	0	0	0	0	0	0	0	0	0	0	0	0	0	0	0	0	0	0	0	0	0	0	0	0	0	0
tomato	0	0	0	0	0	0	0	0	0	0	0	0	0	0	0	0	0	0	0	0	0	0	0	0	0	0	0	0	0	0	0	0	0	0	0	0	0	0	0	0	0	0	0	0	0	0	0	0	0
mandarin	1	1	2	1	0	0	0	0	0	0	0	0	0	1	0	0	0	0	0	0	0	0	0	0	0	0	0	0	0	0	0	0	0	0	0	0	0	0	0	0	0	0	0	0	0	0	0	0	0
marine	2	2	1	1	0	1	0	1	0	0	0	0	0	0	0	0	0	0	0	0	0	0	0	0	0	0	0	0	0	0	0	1	0	0	0	0	0	0	0	0	0	0	0	0	0	1	0	0	0
tonka	0	0	4	0	0	1	0	0	0	0	0	0	0	0	0	1	0	0	0	0	0	0	0	1	0	0	0	0	0	1	0	0	0	0	0	0	0	0	0	0	2	0	0	0	0	0	0	0	0
gassy	0	0	0	0	0	0	0	0	0	0	0	0	0	0	0	0	0	0	0	0	0	0	0	0	0	0	0	0	0	0	0	0	0	0	0	0	0	0	0	0	0	0	0	0	0	0	0	0	0
licorice	0	0	2	0	1	0	0	0	0	0	0	0	1	0	0	0	0	0	0	0	0	0	0	0	0	1	0	0	0	0	0	0	0	0	0	0	0	0	0	0	0	0	0	0	0	0	0	0	0
popcorn	0	0	1	0	0	1	0	0	0	0	0	0	1	0	0	0	0	0	0	0	0	0	0	0	0	0	0	0	0	0	0	1	0	0	1	0	0	0	0	0	0	0	0	0	0	0	0	0	0
juicy	0	0	0	0	0	0	0	0	0	0	0	0	0	0	0	0	0	0	0	0	0	0	0	0	0	0	0	0	0	0	0	0	0	0	0	0	0	0	0	0	0	0	0	0	0	0	0	0	0
mentholic	0	0	0	0	0	0	0	0	0	0	0	0	0	0	0	0	0	0	0	0	0	0	0	0	0	0	0	0	0	0	0	0	0	0	0	0	0	0	0	0	0	0	0	0	0	0	0	0	0
peppery	0	0	0	0	0	0	0	0	0	1	0	0	0	0	0	0	0	0	0	0	0	0	0	0	0	0	0	0	0	0	0	0	0	0	0	0	0	0	0	0	0	0	0	1	0	0	0	0	0
sweaty	0	0	0	0	0	0	0	0	0	0	0	0	0	0	0	0	0	0	0	0	0	0	0	0	0	0	0	0	0	0	0	0	0	0	0	0	0	0	0	0	0	0	0	0	0	0	0	0	0
ketonic	0	0	0	0	0	0	0	0	0	0	0	0	0	0	0	0	0	0	0	0	0	0	0	0	0	0	0	0	0	0	0	0	0	0	0	0	0	0	0	0	0	0	0	0	0	0	0	0	0
corn	0	0	0	0	0	0	0	0	0	0	0	0	0	0	0	0	0	0	0	0	0	0	0	0	0	0	0	0	0	0	0	0	0	0	0	0	0	0	0	0	0	0	0	0	0	0	0	0	0
patchouli	0	0	0	0	0	0	0	0	0	0	0	0	0	0	0	0	0	0	0	0	0	0	0	0	0	0	0	0	0	0	0	0	0	0	0	0	0	0	0	0	0	0	0	0	0	0	0	0	0
orchid	0	4	1	8	6	3	1	2	0	0	0	0	0	0	0	3	0	0	0	0	0	0	0	0	0	0	0	0	0	0	0	0	0	0	0	0	0	0	0	0	0	1	0	0	2	0	0	0	0
beefy	0	0	0	0	0	0	0	0	0	0	0	0	0	0	0	0	0	0	0	0	0	0	0	0	0	1	0	0	0	0	0	0	0	0	0	0	0	0	0	0	0	0	0	0	0	0	0	0	0
lilac	0	0	0	2	1	0	0	0	0	0	0	0	0	0	0	0	0	0	0	0	0	0	0	0	0	0	0	0	0	0	0	0	0	0	0	0	0	0	0	0	0	0	0	0	0	0	0	1	0
ylang	2	0	1	4	0	0	0	0	0	0	2	0	1	0	0	1	0	0	0	0	0	0	0	0	0	0	0	0	0	0	0	0	0	0	0	0	0	0	0	0	1	0	0	1	0	0	0	0	0
lily.of.the.valley	1	0	1	0	0	0	0	1	0	0	0	0	0	0	0	0	0	0	0	0	0	0	0	0	0	0	0	0	0	0	0	0	0	0	0	1	0	0	0	0	0	0	0	0	0	0	0	0	0
magnolia	0	0	0	0	0	0	0	0	0	0	0	0	0	0	0	0	0	0	0	0	0	0	0	0	0	0	0	0	0	0	0	0	0	0	0	0	0	0	0	0	0	0	0	0	0	0	0	0	0
mimosa	0	1	8	4	0	3	0	0	1	1	1	0	0	0	0	2	0	0	0	1	0	0	0	0	0	0	0	0	0	0	0	1	1	0	0	0	0	0	0	0	3	0	0	1	0	0	0	0	0
radish	0	1	1	1	0	0	0	0	0	0	0	0	1	0	0	0	0	0	0	0	0	0	0	0	0	0	0	0	0	0	0	0	1	0	0	0	0	0	2	0	0	0	0	0	0	0	0	0	0
mustard	0	0	0	0	0	0	0	0	0	0	0	0	0	0	0	0	0	0	0	0	0	0	0	0	0	0	0	0	0	0	0	0	0	0	0	0	0	0	0	0	0	0	0	0	0	0	0	0	0
toasted	0	0	0	0	0	0	0	0	0	0	0	0	0	0	0	0	0	0	0	0	0	0	0	0	0	0	0	0	0	0	0	0	0	0	0	0	0	0	0	0	0	0	0	0	0	0	0	0	0
oakmoss	1	0	1	0	0	2	0	0	0	0	0	0	0	0	0	0	1	0	0	0	0	0	0	0	0	0	0	0	0	0	0	2	0	0	0	0	0	0	0	0	0	0	0	0	0	0	0	0	0
odorless	0	0	0	0	0	0	0	0	0	0	0	0	0	0	0	0	0	0	0	0	0	0	0	0	0	0	0	0	0	0	0	0	0	0	0	0	0	0	0	0	0	0	0	0	0	0	0	0	0
tallow	0	0	0	0	0	0	0	0	0	0	0	0	0	0	0	0	0	0	0	0	0	0	0	0	0	0	0	0	0	0	0	0	0	0	0	0	0	0	0	0	0	0	0	0	0	0	0	0	0
[truncated: 113 more columns]

## Sheet: SOM16-Cl-4
Table S2. Co-occurrences symmetric square matrices of odor notes obtained for the cluster SOM16-Cl-4.
Odor note	fruity	green	sweet	floral	herbal	woody	fatty	fresh	waxy	spicy	rose	sulfurous	nutty	citrus	oily	balsamic	earthy	apple	tropical	minty	ethereal	meaty	roasted	caramellic	pineapple	musty	vegetable	berry	winey	creamy	onion	phenolic	pungent	cheesy	dry	aldehydic	buttery	pear	honey	camphoreous	powdery	leafy	alcoholic	animal	metallic	melon	banana	jasmin	mushroom
fruity	142	34	53	24	11	7	22	7	9	6	1	4	8	1	7	0	6	6	12	4	14	1	0	28	3	4	3	3	9	15	1	0	1	1	0	2	9	1	1	0	1	0	2	2	2	2	0	12	3
green	34	101	15	27	18	10	10	12	8	8	10	5	5	5	8	3	10	3	10	1	10	3	2	1	3	4	7	0	1	4	2	1	1	0	0	1	3	0	3	1	2	3	1	0	5	2	0	9	7
sweet	53	15	167	20	18	14	23	6	12	11	3	2	17	3	7	5	6	1	8	5	5	1	4	34	1	4	2	3	1	19	2	2	1	0	2	3	12	1	2	2	5	0	0	9	3	0	0	4	4
floral	24	27	20	79	13	7	4	9	8	6	10	1	1	2	10	2	7	0	3	2	0	0	0	0	0	1	1	1	0	2	1	1	0	0	2	2	2	0	2	0	4	2	0	6	4	0	0	22	6
herbal	11	18	18	13	77	13	2	6	1	14	5	3	4	5	5	2	7	0	0	13	4	1	1	1	0	3	2	0	0	1	1	3	0	1	0	0	0	0	1	5	0	2	0	0	1	0	0	9	2
woody	7	10	14	7	13	44	0	3	2	8	0	0	3	1	0	3	3	0	0	5	0	0	0	4	0	1	0	0	0	1	0	3	0	0	4	2	0	0	0	5	4	0	0	1	0	0	0	3	0
fatty	22	10	23	4	2	0	61	3	9	0	0	0	5	4	5	0	0	0	2	0	0	0	2	3	0	1	0	0	0	12	1	0	0	1	0	2	10	0	0	0	2	0	0	3	1	1	0	2	0
fresh	7	12	6	9	6	3	3	33	6	3	5	0	0	2	7	1	0	1	3	4	3	0	0	0	0	0	1	0	1	1	0	1	0	0	2	1	2	0	0	3	2	0	1	3	2	0	0	3	0
waxy	9	8	12	8	1	2	9	6	33	1	1	0	0	0	6	2	0	1	2	0	0	0	0	0	0	0	3	0	0	8	0	0	0	1	2	1	7	0	1	0	1	0	0	3	2	1	0	3	0
spicy	6	8	11	6	14	8	0	3	1	42	1	1	3	1	1	3	1	0	0	2	0	2	0	2	0	0	2	0	1	1	0	1	0	0	1	0	0	0	0	0	1	0	0	0	0	0	0	7	0
rose	1	10	3	10	5	0	0	5	1	1	15	0	1	0	1	0	0	0	0	0	0	0	0	0	0	0	0	0	0	0	0	1	0	0	0	0	0	0	1	0	2	1	0	0	3	0	0	2	0
sulfurous	4	5	2	1	3	0	0	0	0	1	0	50	6	0	0	0	1	0	4	1	0	16	12	0	1	2	2	1	0	0	7	0	0	2	0	0	0	0	0	0	0	0	0	0	0	0	0	0	0
nutty	8	5	17	1	4	3	5	0	0	3	1	6	49	1	1	0	2	0	0	0	0	10	12	13	0	5	7	0	0	5	0	2	1	0	1	0	6	0	0	0	1	0	0	0	0	0	0	0	1
citrus	1	5	3	2	5	1	4	2	0	1	0	0	1	15	1	0	0	0	0	0	0	0	0	0	0	0	0	0	0	1	0	0	0	0	0	1	0	0	0	0	0	0	0	0	0	0	0	0	0
oily	7	8	7	10	5	0	5	7	6	1	1	0	1	1	30	0	1	0	4	0	1	0	0	3	0	1	1	0	0	5	0	0	0	1	0	0	9	0	0	0	0	0	0	2	1	0	0	10	2
balsamic	0	3	5	2	2	3	0	1	2	3	0	0	0	0	0	8	0	0	0	0	0	0	0	0	0	0	0	0	1	0	0	0	0	0	1	0	0	0	0	0	0	0	0	2	0	0	0	0	0
earthy	6	10	6	7	7	3	0	0	0	1	0	1	2	0	1	0	19	0	1	1	3	1	0	0	0	3	2	0	0	0	0	0	1	0	1	0	0	0	0	1	0	0	0	2	0	0	0	1	5
apple	6	3	1	0	0	0	0	1	1	0	0	0	0	0	0	0	0	6	0	0	0	0	0	0	0	0	0	0	0	1	0	0	0	0	0	0	0	0	0	0	0	0	0	0	0	1	0	0	0
tropical	12	10	8	3	0	0	2	3	2	0	0	4	0	0	4	0	1	0	20	0	2	0	0	1	3	1	0	0	0	2	1	0	0	0	1	0	2	0	0	0	1	0	0	1	1	0	0	2	0
minty	4	1	5	2	13	5	0	4	0	2	0	1	0	0	0	0	1	0	0	44	2	0	0	0	0	2	0	0	0	1	1	1	1	0	0	1	0	0	0	7	1	2	0	1	0	0	0	0	0
ethereal	14	10	5	0	4	0	0	3	0	0	0	0	0	0	1	0	3	0	2	2	22	0	0	1	0	1	1	0	1	0	0	0	2	0	0	0	1	0	0	0	0	0	2	0	0	0	0	0	1
meaty	1	3	1	0	1	0	0	0	0	2	0	16	10	0	0	0	1	0	0	0	0	45	17	0	0	2	4	0	0	0	2	0	0	0	0	0	1	0	0	0	0	0	0	0	0	0	0	0	0
roasted	0	2	4	0	1	0	2	0	0	0	0	12	12	0	0	0	0	0	0	0	0	17	34	1	0	0	4	0	0	0	4	0	0	0	0	0	3	0	0	0	0	0	0	0	0	0	0	0	0
caramellic	28	1	34	0	1	4	3	0	0	2	0	0	13	0	3	0	0	0	1	0	1	0	1	80	1	2	2	1	8	5	0	1	0	0	0	0	8	0	0	0	0	0	0	0	0	0	0	0	1
pineapple	3	3	1	0	0	0	0	0	0	0	0	1	0	0	0	0	0	0	3	0	0	0	0	1	4	1	0	0	0	0	0	0	0	0	0	0	0	0	0	0	0	0	0	0	0	0	0	0	0
musty	4	4	4	1	3	1	1	0	0	0	0	2	5	0	1	0	3	0	1	2	1	2	0	2	1	15	2	0	0	1	0	0	1	0	0	0	1	0	0	0	0	0	0	1	0	0	0	0	1
vegetable	3	7	2	1	2	0	0	1	3	2	0	2	7	0	1	0	2	0	0	0	1	4	4	2	0	2	16	0	0	0	0	0	0	0	0	0	1	0	0	0	0	0	0	0	0	0	0	0	1
berry	3	0	3	1	0	0	0	0	0	0	0	1	0	0	0	0	0	0	0	0	0	0	0	1	0	0	0	5	0	2	0	0	0	0	0	0	0	0	0	0	0	0	0	0	0	0	0	0	0
winey	9	1	1	0	0	0	0	1	0	1	0	0	0	0	0	1	0	0	0	0	1	0	0	8	0	0	0	0	11	2	0	0	0	0	0	0	4	0	0	0	0	0	1	0	0	0	0	0	0
creamy	15	4	19	2	1	1	12	1	8	1	0	0	5	1	5	0	0	1	2	1	0	0	0	5	0	1	0	2	2	42	0	0	0	1	0	0	10	0	0	0	1	0	0	0	0	1	0	1	0
onion	1	2	2	1	1	0	1	0	0	0	0	7	0	0	0	0	0	0	1	1	0	2	4	0	0	0	0	0	0	0	12	0	0	0	0	0	0	1	0	0	0	0	0	0	0	0	0	0	1
phenolic	0	1	2	1	3	3	0	1	0	1	1	0	2	0	0	0	0	0	0	1	0	0	0	1	0	0	0	0	0	0	0	10	0	0	2	0	0	0	0	0	3	0	0	0	0	0	0	0	0
pungent	1	1	1	0	0	0	0	0	0	0	0	0	1	0	0	0	1	0	0	1	2	0	0	0	0	1	0	0	0	0	0	0	4	0	0	0	0	0	0	0	0	0	0	0	0	0	0	0	0
cheesy	1	0	0	0	1	0	1	0	1	0	0	2	0	0	1	0	0	0	0	0	0	0	0	0	0	0	0	0	0	1	0	0	0	4	0	0	1	0	0	0	0	0	0	0	0	0	0	0	0
dry	0	0	2	2	0	4	0	2	2	1	0	0	1	0	0	1	1	0	1	0	0	0	0	0	0	0	0	0	0	0	0	2	0	0	8	0	0	0	0	1	5	0	0	4	1	0	0	0	0
aldehydic	2	1	3	2	0	2	2	1	1	0	0	0	0	1	0	0	0	0	0	1	0	0	0	0	0	0	0	0	0	0	0	0	0	0	0	5	0	0	0	0	0	0	0	0	0	0	0	0	0
buttery	9	3	12	2	0	0	10	2	7	0	0	0	6	0	9	0	0	0	2	0	1	1	3	8	0	1	1	0	4	10	0	0	0	1	0	0	37	0	0	0	0	0	0	0	1	0	0	2	0
pear	1	0	1	0	0	0	0	0	0	0	0	0	0	0	0	0	0	0	0	0	0	0	0	0	0	0	0	0	0	0	1	0	0	0	0	0	0	1	0	0	0	0	0	0	0	0	0	0	0
honey	1	3	2	2	1	0	0	0	1	0	1	0	0	0	0	0	0	0	0	0	0	0	0	0	0	0	0	0	0	0	0	0	0	0	0	0	0	0	5	0	1	1	0	0	0	0	0	0	0
camphoreous	0	1	2	0	5	5	0	3	0	0	0	0	0	0	0	0	1	0	0	7	0	0	0	0	0	0	0	0	0	0	0	0	0	0	1	0	0	0	0	11	0	1	0	0	0	0	0	0	0
powdery	1	2	5	4	0	4	2	2	1	1	2	0	1	0	0	0	0	0	1	1	0	0	0	0	0	0	0	0	0	1	0	3	0	0	5	0	0	0	1	0	16	1	0	8	2	0	0	0	0
leafy	0	3	0	2	2	0	0	0	0	0	1	0	0	0	0	0	0	0	0	2	0	0	0	0	0	0	0	0	0	0	0	0	0	0	0	0	0	0	1	1	1	5	0	0	1	0	0	0	0
alcoholic	2	1	0	0	0	0	0	1	0	0	0	0	0	0	0	0	0	0	0	0	2	0	0	0	0	0	0	0	1	0	0	0	0	0	0	0	0	0	0	0	0	0	2	0	0	0	0	0	0
animal	2	0	9	6	0	1	3	3	3	0	0	0	0	0	2	2	2	0	1	1	0	0	0	0	0	1	0	0	0	0	0	0	0	0	4	0	0	0	0	0	8	0	0	26	1	0	0	2	0
metallic	2	5	3	4	1	0	1	2	2	0	3	0	0	0	1	0	0	0	1	0	0	0	0	0	0	0	0	0	0	0	0	0	0	0	1	0	1	0	0	0	2	1	0	1	9	0	0	0	0
melon	2	2	0	0	0	0	1	0	1	0	0	0	0	0	0	0	0	1	0	0	0	0	0	0	0	0	0	0	0	1	0	0	0	0	0	0	0	0	0	0	0	0	0	0	0	3	0	0	0
banana	0	0	0	0	0	0	0	0	0	0	0	0	0	0	0	0	0	0	0	0	0	0	0	0	0	0	0	0	0	0	0	0	0	0	0	0	0	0	0	0	0	0	0	0	0	0	0	0	0
jasmin	12	9	4	22	9	3	2	3	3	7	2	0	0	0	10	0	1	0	2	0	0	0	0	0	0	0	0	0	0	1	0	0	0	0	0	0	2	0	0	0	0	0	0	2	0	0	0	40	4
mushroom	3	7	4	6	2	0	0	0	0	0	0	0	1	0	2	0	5	0	0	0	1	0	0	1	0	1	1	0	0	0	1	0	0	0	0	0	0	0	0	0	0	0	0	0	0	0	0	4	14
coconut	15	4	28	4	5	2	15	4	7	5	1	0	3	0	11	0	0	0	2	1	0	0	0	4	0	1	0	0	0	18	0	1	0	0	0	0	9	0	0	0	2	0	0	1	1	0	0	9	0
garlic	2	2	1	0	0	0	0	0	0	0	0	3	1	0	0	0	0	0	1	0	0	1	0	0	0	0	1	0	0	0	3	0	0	0	0	0	1	1	0	0	0	0	0	0	0	0	0	0	1
burnt	1	1	6	0	0	1	1	0	0	1	0	2	2	0	0	0	0	0	0	0	0	1	4	9	0	0	0	0	0	0	0	0	0	0	0	0	2	0	0	0	0	0	0	0	0	0	0	0	0
cognac	0	0	0	0	0	0	0	0	0	0	0	0	0	0	0	0	0	0	0	0	0	0	0	0	0	0	0	0	0	0	0	0	0	0	0	0	0	0	0	0	0	0	0	0	0	0	0	0	0
amber	1	0	3	0	0	1	1	1	0	0	0	0	0	0	1	1	0	0	0	0	0	0	0	0	0	0	0	1	0	0	0	0	0	0	2	0	0	0	0	0	3	0	0	4	0	0	0	0	0
cocoa	2	3	3	1	1	2	0	0	0	0	0	3	4	0	0	0	0	0	0	0	2	1	2	1	0	0	0	2	0	2	0	0	0	0	0	0	0	0	0	0	0	0	0	0	0	0	0	0	0
clean	0	1	2	2	0	2	0	3	2	2	1	0	1	0	0	0	0	0	0	0	0	0	0	0	0	0	1	0	0	0	0	1	0	0	2	0	0	0	0	0	1	0	0	2	0	0	0	0	0
fermented	8	5	1	0	2	0	1	1	0	0	0	0	1	0	0	0	0	0	0	0	7	0	0	1	0	0	0	0	0	0	0	0	0	0	0	0	0	0	0	0	0	0	0	1	0	0	0	0	0
peach	28	3	13	5	2	0	7	6	5	0	0	0	0	0	7	0	0	1	4	0	0	0	0	9	0	0	0	0	8	12	0	0	0	0	0	0	10	0	0	0	0	0	0	0	2	1	0	8	0
vanilla	0	1	3	1	0	0	0	0	0	2	0	0	1	0	0	0	0	0	0	0	0	0	0	0	0	0	0	2	0	2	0	0	0	0	0	0	0	0	0	0	0	0	0	0	0	0	0	0	0
dairy	9	1	8	2	0	0	8	1	4	0	0	0	0	0	4	0	0	0	4	0	1	0	0	0	0	1	0	1	0	10	0	0	0	1	0	0	8	0	0	0	0	0	0	0	0	0	0	1	0
musk	5	0	14	6	0	5	3	3	6	1	0	0	0	0	2	2	0	0	1	1	0	0	0	0	0	1	0	1	0	0	0	0	0	0	5	0	0	0	0	0	10	0	0	18	1	0	0	0	0
pine	0	0	0	0	0	0	0	0	0	0	0	0	0	0	0	0	0	0	0	0	0	0	0	0	0	0	0	0	0	0	0	0	0	0	0	0	0	0	0	0	0	0	0	0	0	0	0	0	0
warm	1	0	2	0	2	1	1	0	0	4	0	0	0	0	1	0	0	0	0	0	0	0	0	1	0	0	1	0	0	0	0	0	0	0	0	0	0	0	0	0	0	0	0	1	0	0	0	1	0
coffee	0	0	4	0	0	1	0	0	0	1	0	1	2	0	0	0	1	0	0	0	0	1	0	3	0	2	1	0	0	0	0	0	1	0	0	0	0	0	0	0	0	0	0	0	0	0	0	0	0
cooked	0	1	0	0	0	0	0	0	1	0	0	3	3	0	1	0	0	0	0	0	0	6	3	0	0	0	0	0	0	0	1	0	0	0	0	0	1	0	0	0	0	0	0	0	0	0	0	1	0
tobacco	1	2	6	1	5	4	0	1	1	2	0	0	3	0	0	2	0	0	0	1	0	0	0	0	0	0	0	0	0	1	0	3	0	0	2	0	0	0	1	0	2	0	0	1	0	0	0	0	0
violet	1	0	0	0	0	0	0	0	0	0	0	0	0	0	1	0	0	0	1	0	0	0	0	0	0	0	0	0	0	0	0	0	0	0	0	0	0	0	0	0	0	0	0	0	0	0	0	0	0
aromatic	1	2	2	1	1	1	1	0	0	0	0	0	1	0	0	0	0	0	0	0	0	1	0	0	0	0	0	0	0	0	0	1	0	0	0	0	0	0	0	0	0	0	0	1	0	0	0	0	0
cinnamon	0	0	3	0	1	0	0	0	0	5	0	0	0	0	0	0	0	0	0	0	0	0	0	0	0	0	0	0	0	1	0	0	0	0	0	0	0	0	0	0	0	0	0	0	0	0	0	0	0
natural	1	2	1	4	1	0	1	3	2	1	2	0	0	1	1	0	0	0	1	0	0	0	0	0	0	0	0	0	0	0	0	0	0	0	0	0	0	0	0	0	3	0	0	4	0	0	0	2	0
orange	0	0	1	0	0	0	1	1	0	0	0	0	0	2	0	0	0	0	0	0	0	0	0	0	0	0	0	0	0	0	0	0	0	0	0	1	0	0	0	0	0	0	0	0	0	0	0	1	0
almond	0	1	0	0	0	0	0	0	0	1	0	0	0	0	0	0	0	0	0	0	0	0	0	0	0	0	0	0	0	0	0	0	0	0	0	0	0	0	0	0	0	0	0	0	0	0	0	0	0
anisic	0	0	0	1	0	0	1	1	0	0	0	0	0	0	0	0	1	0	0	2	0	0	0	0	0	1	0	0	0	0	0	0	0	0	0	0	0	0	0	0	1	0	0	2	0	0	0	0	0
apricot	8	1	3	2	1	0	1	2	0	0	0	0	0	0	2	0	0	0	2	0	0	0	0	0	1	1	0	0	0	2	0	0	0	0	0	0	0	0	0	0	0	0	0	0	0	0	0	3	0
milky	5	1	7	1	0	0	4	0	2	0	0	0	1	0	3	0	0	0	1	0	1	0	0	0	0	1	0	1	0	7	0	0	0	1	0	0	3	0	0	0	0	0	0	0	0	0	0	2	0
cherry	1	1	0	1	0	0	0	0	0	1	0	0	1	0	0	0	0	0	0	0	0	0	0	1	0	0	0	0	0	0	0	1	0	0	0	0	0	0	0	0	0	0	0	0	0	0	0	0	0
fishy	0	0	0	0	0	0	0	0	0	0	0	0	0	0	0	0	0	0	0	0	0	0	0	0	0	0	0	0	0	0	0	0	0	0	0	0	0	0	0	0	0	0	0	0	0	0	0	0	0
rummy	4	0	6	0	0	0	0	0	0	0	0	0	1	0	0	0	0	0	1	0	2	0	2	3	0	1	0	0	0	0	0	0	0	0	0	0	3	0	0	0	0	0	0	0	0	0	0	0	0
grassy	2	3	1	1	0	0	0	0	0	0	0	0	0	0	0	0	0	0	0	0	0	0	0	0	0	0	0	0	0	0	0	0	0	0	0	0	0	0	0	0	0	1	0	0	1	0	0	0	0
grape	0	0	0	0	0	0	0	0	0	0	0	0	0	0	0	0	0	0	0	0	0	0	0	0	0	0	0	0	0	0	0	0	0	0	0	0	0	0	0	0	0	0	0	0	0	0	0	0	0
sharp	0	0	0	0	1	0	0	0	0	0	0	0	0	0	0	0	0	0	0	2	0	0	0	0	0	0	0	0	0	0	0	1	0	0	0	0	0	0	0	0	0	0	0	0	0	0	0	0	0
grapefruit	0	2	0	1	1	1	0	0	0	0	0	0	0	1	0	0	0	0	0	0	0	0	0	0	0	0	0	0	0	0	0	0	0	0	0	0	0	0	0	0	0	0	0	0	0	0	0	0	0
hyacinth	0	4	1	4	0	0	0	0	1	0	1	0	0	0	0	1	0	0	0	0	0	0	0	0	0	0	0	0	0	0	0	0	0	0	0	0	0	0	2	0	1	1	0	1	0	0	0	1	0
hay	1	1	6	0	4	0	0	0	0	1	0	0	1	0	0	0	0	0	0	1	0	0	0	1	0	1	0	0	0	0	0	0	0	0	0	0	0	0	0	0	0	0	0	0	0	0	0	1	1
lemon	0	0	2	1	2	0	0	1	0	0	0	0	0	4	1	0	0	0	0	0	0	0	0	0	0	0	0	0	0	0	0	0	0	0	0	0	0	0	0	0	0	0	0	0	0	0	0	0	0
orris	0	0	1	2	1	5	0	1	0	0	0	0	0	0	0	0	1	0	0	2	0	0	0	0	0	0	0	0	0	0	0	1	0	0	2	0	0	0	0	2	1	0	0	0	0	0	0	0	0
alliaceous	1	0	0	0	0	0	1	0	0	0	0	3	0	0	0	0	0	0	0	0	0	0	3	0	0	0	1	0	0	0	2	0	0	0	0	0	0	0	0	0	0	0	0	0	0	0	0	0	0
geranium	0	8	0	5	2	0	0	1	0	2	5	0	0	0	0	0	1	0	0	0	0	0	0	0	0	0	1	0	0	0	0	0	0	0	0	0	0	0	0	0	1	2	0	0	4	0	0	0	0
savory	0	1	0	0	0	0	2	0	1	0	0	4	0	0	0	0	0	0	0	0	0	1	3	0	0	0	1	0	0	0	0	0	0	0	0	0	0	0	0	0	0	0	0	0	0	0	0	0	0
orangeflower	0	0	0	0	0	0	0	0	0	0	0	0	0	0	0	0	0	0	0	0	0	0	0	0	0	0	0	0	0	0	0	0	0	0	0	0	0	0	0	0	0	0	0	0	0	0	0	0	0
cortex	0	2	1	1	0	0	1	1	0	0	1	0	0	0	1	1	0	0	0	0	0	0	0	0	0	0	0	0	0	0	0	0	0	0	0	0	0	0	0	0	1	0	0	0	1	0	0	0	0
medicinal	0	0	0	0	1	0	0	1	0	1	0	0	0	0	0	0	0	0	0	4	0	0	0	0	0	0	0	0	0	0	0	0	0	0	0	0	0	0	0	2	0	0	0	0	0	0	0	0	0
cucumber	0	0	0	0	0	0	0	0	0	0	0	0	0	0	0	0	0	0	0	0	0	0	0	0	0	0	0	0	0	0	0	0	0	0	0	0	0	0	0	0	0	0	0	0	0	0	0	0	0
leathery	0	0	0	0	1	2	0	0	0	0	0	0	0	0	0	0	0	0	0	2	0	0	0	0	0	0	0	0	0	0	0	1	0	0	0	0	0	0	0	0	0	0	0	1	0	0	0	0	0
sour	1	0	1	0	0	0	0	0	0	0	0	0	0	0	0	0	0	0	1	0	1	0	0	0	0	0	0	0	0	0	0	0	0	0	0	0	1	0	0	0	0	0	0	0	0	0	0	0	0
cooling	0	0	0	0	1	0	0	1	0	0	0	0	1	0	1	0	1	0	0	2	1	0	1	0	0	0	0	0	0	0	0	0	0	0	0	0	0	0	0	0	0	0	0	0	0	0	0	0	1
coumarinic	1	2	14	0	6	3	1	0	0	3	0	0	4	0	0	1	0	0	1	1	0	0	0	1	0	0	0	0	0	5	0	2	0	0	0	0	0	0	0	0	2	0	0	0	0	0	0	0	0
lactonic	12	5	6	8	3	2	3	0	5	1	0	0	2	0	3	0	0	0	3	0	1	0	0	4	0	0	0	0	4	8	0	2	0	0	0	0	5	0	0	0	1	0	0	0	1	0	0	6	3
muguet	0	2	1	4	0	0	0	1	1	0	2	0	0	0	0	0	0	0	0	0	0	0	0	0	0	0	0	0	0	0	0	0	0	0	0	1	0	0	0	0	0	0	0	0	0	0	0	2	0
plum	3	0	2	1	0	0	0	1	1	0	0	0	0	0	0	0	0	0	2	0	0	0	0	1	0	0	0	0	0	2	0	0	0	0	0	0	1	0	0	0	0	0	0	0	1	0	0	0	0
smoky	0	0	1	0	0	1	0	0	0	0	0	2	0	0	0	0	0	0	0	0	0	2	1	1	0	0	1	0	0	0	0	0	0	0	0	0	0	0	0	0	0	0	0	0	0	0	0	0	0
chocolate	0	1	3	2	1	0	0	0	0	0	0	2	3	0	0	0	0	0	0	0	0	2	2	0	0	1	3	2	0	3	0	0	0	0	0	0	0	0	1	0	0	0	0	0	0	0	0	0	0
hazelnut	0	0	0	0	0	0	0	0	0	0	0	1	2	0	0	0	1	0	0	0	0	2	1	0	0	0	0	0	0	0	0	0	0	0	0	0	0	0	0	0	0	0	0	0	0	0	0	0	0
lily	0	1	0	1	0	0	0	0	0	0	0	0	0	0	0	0	0	0	0	0	0	0	0	0	0	0	0	0	0	0	0	0	0	0	0	0	0	0	0	0	0	0	0	0	0	0	0	0	0
raspberry	0	0	0	0	0	0	0	0	0	0	0	0	0	0	0	0	0	0	0	0	0	0	0	0	0	0	0	0	0	0	0	0	0	0	0	0	0	0	0	0	0	0	0	0	0	0	0	0	0
soapy	1	0	1	0	0	0	0	0	0	0	0	0	0	0	0	0	0	0	0	0	0	0	0	0	0	0	0	1	0	0	0	0	0	0	0	0	0	0	0	0	0	0	0	1	0	0	0	0	0
strawberry	4	0	2	0	0	0	0	1	0	0	0	0	0	0	0	0	0	1	0	0	0	0	0	5	1	0	0	1	0	0	0	0	0	0	0	0	1	0	0	0	0	0	0	0	0	0	0	0	0
tea	1	1	0	2	0	0	0	0	0	0	1	0	0	0	0	0	0	0	0	0	0	0	0	0	0	0	0	0	0	0	0	0	0	0	0	0	0	0	1	0	1	1	0	0	0	0	0	1	0
weedy	1	1	1	0	0	0	0	0	0	0	0	0	0	0	0	0	1	0	1	0	1	0	0	0	0	0	0	0	0	0	0	0	0	0	0	0	0	0	0	0	0	0	0	0	0	0	0	0	0
bready	2	0	9	0	0	0	1	0	0	1	0	2	1	0	0	0	0	0	1	0	0	3	3	6	0	0	0	0	0	0	0	0	0	0	0	0	4	0	0	0	0	0	0	0	0	0	0	0	0
blackcurrant	1	0	0	1	1	0	0	0	0	0	0	1	0	0	0	0	0	0	0	2	0	0	0	0	0	0	0	0	0	0	1	0	0	0	0	0	0	0	0	0	0	1	0	0	0	0	0	0	0
lavender	1	1	0	1	1	0	0	0	0	0	1	0	0	0	0	0	0	0	0	0	0	0	0	0	0	0	0	0	0	0	0	0	0	0	0	0	0	0	1	0	1	1	0	0	0	0	0	1	0
cedar	0	0	0	0	0	1	0	0	0	0	0	0	0	0	0	0	0	0	0	0	0	0	0	0	0	0	0	0	0	0	0	0	0	0	0	0	0	0	0	0	0	0	0	0	0	0	0	0	0
terpenic	0	2	0	0	3	2	1	0	0	0	0	0	0	1	0	0	1	0	0	0	0	0	0	0	0	0	0	0	0	0	0	0	0	0	0	0	0	0	0	0	0	0	0	0	0	0	0	0	0
ozone	0	0	1	1	1	2	0	1	0	0	0	0	0	0	0	0	0	0	0	1	0	0	0	0	0	0	0	0	0	0	0	0	0	0	0	0	0	0	0	0	0	0	0	0	0	0	0	0	0
potato	1	1	1	0	1	0	1	0	0	0	0	2	1	0	0	0	1	0	0	0	1	0	1	1	0	1	2	0	0	0	0	0	0	2	0	0	0	0	0	0	0	0	0	0	0	0	0	0	1
celery	1	1	1	1	9	3	0	1	0	3	0	0	1	0	0	0	0	0	0	0	0	0	0	1	0	0	0	0	0	0	0	1	0	0	0	0	0	0	0	0	0	0	0	0	0	0	0	2	0
hawthorn	0	0	1	1	0	1	0	0	0	0	0	0	0	0	0	0	1	0	0	1	0	0	0	0	0	0	0	0	0	0	0	0	0	0	0	0	0	0	0	1	0	0	0	1	0	0	0	0	0
cabbage	0	0	0	0	0	0	0	0	0	0	0	0	0	0	0	0	0	0	0	0	0	0	0	0	0	0	0	0	0	0	0	0	0	0	0	0	0	0	0	0	0	0	0	0	0	0	0	0	0
ammoniacal	0	0	0	0	0	0	0	0	0	0	0	0	0	0	0	0	0	0	0	0	0	0	0	0	0	0	0	0	0	0	0	0	0	0	0	0	0	0	0	0	0	0	0	1	0	0	0	0	0
brandy	3	0	1	0	0	0	0	0	0	0	0	0	1	0	0	0	0	0	0	0	1	0	0	2	0	1	1	0	0	0	0	0	0	0	0	0	0	0	0	0	0	0	1	0	0	0	0	0	1
clove	0	0	0	0	0	0	0	0	0	1	0	0	0	0	0	0	0	0	0	0	0	0	0	0	0	0	0	0	0	0	0	0	0	0	0	0	0	0	0	0	0	0	0	0	0	0	0	0	0
malty	4	3	1	0	2	0	1	1	0	0	0	0	0	0	0	0	0	0	0	0	4	0	0	1	0	0	0	0	0	0	0	0	0	0	0	0	0	0	0	0	0	0	0	0	0	0	0	0	0
sandalwood	0	0	1	0	0	1	0	0	0	0	0	0	0	0	0	0	0	0	0	0	0	0	0	0	0	0	0	0	0	0	0	0	0	0	0	0	0	0	0	1	0	0	0	0	0	0	0	0	0
bergamot	0	0	0	0	0	0	0	0	0	0	0	0	0	0	0	0	0	0	0	0	0	0	0	0	0	0	0	0	0	0	0	0	0	0	0	0	0	0	0	0	0	0	0	0	0	0	0	0	0
solvent	2	1	5	0	0	0	1	1	0	0	0	0	2	0	0	0	0	0	0	4	1	0	0	0	0	1	0	0	0	0	0	0	0	0	0	0	1	0	0	0	0	0	0	0	0	0	0	0	0
chamomile	0	1	0	0	1	0	0	0	0	1	0	0	0	0	0	0	0	0	0	0	0	0	0	0	0	0	0	0	0	0	0	0	0	0	0	0	0	0	0	0	0	0	0	0	0	0	0	0	0
cumin	0	1	1	0	2	1	0	1	0	0	0	0	0	0	0	0	0	0	0	1	0	0	0	0	0	0	0	0	0	0	0	0	0	0	0	0	0	0	0	0	0	0	0	0	0	0	0	0	0
dusty	1	1	0	0	1	1	0	0	0	0	0	0	0	0	0	0	1	0	0	0	0	0	0	0	0	0	0	0	0	0	0	0	0	0	0	0	0	0	0	0	0	0	0	0	0	0	0	0	0
narcissus	1	3	1	2	0	1	1	1	0	0	0	0	0	0	1	1	0	0	0	0	0	0	0	0	0	0	0	0	0	0	0	0	0	0	0	0	0	0	0	0	0	0	0	0	0	0	0	0	0
plastic	0	1	0	0	0	0	1	1	0	0	0	0	0	0	1	0	0	0	0	0	0	0	0	0	0	0	0	0	0	0	0	0	0	0	0	0	0	0	0	0	0	0	0	0	0	0	0	0	0
vetiver	0	0	0	0	0	0	0	0	0	0	0	0	0	0	0	0	0	0	0	0	0	0	0	0	0	0	0	0	0	0	0	0	0	0	0	0	0	0	0	0	0	0	0	0	0	0	0	0	0
bitter	1	1	1	0	3	1	0	1	0	0	1	0	1	1	0	0	0	0	0	1	0	0	0	0	0	0	0	0	0	0	0	1	0	0	0	0	0	0	0	0	0	0	0	0	0	0	0	0	0
fir needle	0	0	0	0	0	0	0	0	0	0	0	0	0	0	0	0	0	0	0	0	0	0	0	0	0	0	0	0	0	0	0	0	0	0	0	0	0	0	0	0	0	0	0	0	0	0	0	0	0
ripe	1	0	1	0	0	0	0	0	0	0	0	0	0	0	0	0	0	0	1	0	1	0	0	0	0	0	0	0	0	0	0	0	0	0	0	0	1	0	0	0	0	0	0	0	0	0	0	0	0
tomato	0	1	0	0	1	0	0	0	0	0	0	3	0	0	0	0	1	0	0	0	1	2	0	0	0	0	1	0	0	0	0	0	0	0	0	0	0	0	0	0	0	0	0	0	0	0	0	0	0
mandarin	0	0	0	0	0	0	0	0	0	0	0	0	0	0	0	0	0	0	0	0	0	0	0	0	0	0	0	0	0	0	0	0	0	0	0	0	0	0	0	0	0	0	0	0	0	0	0	0	0
marine	0	0	0	0	1	1	0	0	0	0	0	0	0	0	0	0	0	0	0	0	0	0	0	0	0	0	0	0	0	0	0	1	0	0	0	0	0	0	0	0	0	0	0	0	0	0	0	0	0
tonka	1	1	10	0	3	3	2	0	1	1	0	0	4	0	0	1	0	0	1	0	0	0	0	1	0	0	0	0	0	2	0	2	0	0	0	0	0	0	0	0	1	0	0	0	0	0	0	0	0
gassy	0	0	1	0	0	0	0	0	0	0	0	0	0	0	0	0	0	0	0	1	0	0	0	0	0	0	0	0	0	0	0	0	0	0	0	0	0	0	0	0	0	0	0	0	0	0	0	0	0
licorice	1	1	2	0	0	0	0	2	1	1	0	0	0	0	0	0	0	1	0	0	0	0	0	2	0	0	1	0	0	0	0	0	0	0	0	0	0	0	0	0	0	0	0	0	0	0	0	0	0
popcorn	0	0	0	0	0	0	0	0	0	0	0	0	0	0	0	0	0	0	0	0	0	0	0	0	0	0	0	0	0	0	0	0	0	0	0	0	0	0	0	0	0	0	0	0	0	0	0	0	0
juicy	1	1	1	1	0	0	0	0	0	0	0	0	0	0	0	0	0	0	1	0	0	0	0	0	0	0	0	0	0	1	0	0	0	0	0	0	0	0	0	0	0	0	0	0	0	0	0	0	0
mentholic	0	0	0	0	2	0	0	0	0	0	0	0	0	0	0	0	0	0	0	3	0	0	0	0	0	0	0	0	0	0	0	0	0	0	0	0	0	0	0	1	0	0	0	0	0	0	0	0	0
peppery	0	0	0	0	0	0	0	0	0	0	0	0	0	0	0	0	0	0	0	0	0	0	0	0	0	0	0	0	0	0	0	0	0	0	0	0	0	0	0	0	0	0	0	0	0	0	0	0	0
sweaty	0	0	0	0	0	0	0	0	0	0	0	0	0	0	0	0	0	0	0	0	0	0	0	0	0	0	0	0	0	0	0	0	0	0	0	0	0	0	0	0	0	0	0	0	0	0	0	0	0
ketonic	3	1	0	0	1	0	1	1	0	0	0	0	0	0	0	0	0	0	0	2	0	0	0	3	0	0	0	0	0	1	0	0	0	0	0	0	0	0	1	0	0	0	0	0	0	0	0	0	0
corn	0	1	0	0	0	0	0	0	0	0	0	2	2	0	0	0	1	0	0	0	0	1	0	0	0	0	0	0	0	0	0	0	0	0	0	0	0	0	0	0	0	0	0	0	0	0	0	0	0
patchouli	0	0	0	0	0	1	0	0	0	0	0	0	0	0	0	0	0	0	0	1	0	0	0	0	0	0	0	0	0	0	0	0	0	0	0	0	0	0	0	0	0	0	0	1	0	0	0	0	0
orchid	0	0	0	0	0	0	0	0	0	0	0	0	0	0	0	0	0	0	0	0	0	0	0	0	0	0	0	0	0	0	0	0	0	0	0	0	0	0	0	0	0	0	0	0	0	0	0	0	0
beefy	0	0	0	0	0	0	0	0	0	0	0	1	0	0	0	0	0	0	0	0	0	2	0	0	0	0	0	0	0	0	1	0	0	0	0	0	0	0	0	0	0	0	0	0	0	0	0	0	0
lilac	0	0	0	0	0	0	0	0	0	0	0	0	0	0	0	0	0	0	0	0	0	0	0	0	0	0	0	0	0	0	0	0	0	0	0	0	0	0	0	0	0	0	0	0	0	0	0	0	0
ylang	0	0	0	0	0	0	0	0	0	0	0	0	0	0	0	0	0	0	0	0	0	0	0	0	0	0	0	0	0	0	0	0	0	0	0	0	0	0	0	0	0	0	0	0	0	0	0	0	0
lily of the valley	0	0	0	0	0	0	0	0	0	0	0	0	0	0	0	0	0	0	0	0	0	0	0	0	0	0	0	0	0	0	0	0	0	0	0	0	0	0	0	0	0	0	0	0	0	0	0	0	0
magnolia	1	1	0	4	0	0	0	1	1	0	0	0	0	0	1	0	0	0	0	0	0	0	0	0	0	0	0	0	0	0	0	0	0	0	0	0	0	0	0	0	0	0	0	0	0	0	0	2	0
mimosa	0	0	0	0	0	0	0	0	0	0	0	0	0	0	0	0	0	0	0	0	0	0	0	0	0	0	0	0	0	0	0	0	0	0	0	0	0	0	0	0	0	0	0	0	0	0	0	0	0
radish	1	1	0	1	0	0	0	0	0	0	0	0	0	0	0	0	0	0	0	0	0	0	0	0	0	0	0	0	0	0	0	0	0	0	0	0	0	0	0	0	0	0	0	0	1	0	0	0	0
mustard	0	0	0	0	0	0	0	0	0	0	0	0	0	0	0	0	0	0	0	0	0	0	0	0	0	0	0	0	0	0	0	0	0	0	0	0	0	0	0	0	0	0	0	0	0	0	0	0	0
toasted	1	0	1	0	0	1	0	0	0	0	0	2	1	0	0	0	0	0	0	0	0	1	0	0	0	0	0	0	0	0	0	0	0	0	0	0	0	0	0	0	0	0	0	0	0	0	0	0	0
oakmoss	0	0	0	0	0	0	0	0	0	0	0	0	0	0	0	0	0	0	0	0	0	0	0	0	0	0	0	0	0	0	0	0	0	0	0	0	0	0	0	0	0	0	0	0	0	0	0	0	0
odorless	0	0	0	0	0	0	0	0	0	0	0	0	0	0	0	0	0	0	0	0	0	0	0	0	0	0	0	0	0	0	0	0	0	0	0	0	0	0	0	0	0	0	0	0	0	0	0	0	0
tallow	0	0	0	0	0	0	0	0	0	0	0	0	0	0	0	0	0	0	0	0	0	0	0	0	0	0	0	0	0	0	0	0	0	0	0	0	0	0	0	0	0	0	0	0	0	0	0	0	0
[truncated: 113 more columns]

## Sheet: SOM16-Cl-5
Table S2. Co-occurrences symmetric square matrices of odor notes obtained for the cluster SOM16-Cl-5.
Odor note	fruity	green	sweet	floral	herbal	woody	fatty	fresh	waxy	spicy	rose	sulfurous	nutty	citrus	oily	balsamic	earthy	apple	tropical	minty	ethereal	meaty	roasted	caramellic	pineapple	musty	vegetable	berry	winey	creamy	onion	phenolic	pungent	cheesy	dry	aldehydic	buttery	pear	honey	camphoreous	powdery	leafy	alcoholic	animal	metallic	melon	banana	jasmin	mushroom
fruity	138	40	63	64	16	5	5	8	6	9	16	0	0	1	2	19	4	7	9	2	2	0	0	1	4	0	2	8	4	3	0	1	2	0	4	0	2	2	13	0	3	2	0	3	1	1	3	13	2
green	40	133	40	69	24	9	3	20	7	10	26	1	1	1	6	15	13	1	6	0	1	0	0	1	1	3	5	3	3	2	0	4	0	0	5	5	0	1	10	0	3	15	0	3	6	2	2	6	5
sweet	63	40	136	65	15	6	1	14	9	11	26	0	2	1	3	21	8	1	6	0	1	0	0	1	3	2	0	5	3	3	0	3	0	0	3	2	1	1	25	0	7	3	0	4	1	0	3	7	1
floral	64	69	65	195	17	12	5	17	12	12	40	2	4	5	4	31	10	4	11	2	1	1	0	0	2	5	1	7	3	1	0	6	1	0	1	2	2	2	27	0	8	6	0	7	4	3	3	14	3
herbal	16	24	15	17	51	4	2	3	2	9	6	0	0	0	4	0	1	1	0	1	0	0	0	0	2	0	0	2	2	1	0	1	0	0	2	2	0	0	1	0	1	4	0	3	2	1	0	2	1
woody	5	9	6	12	4	24	1	5	2	4	5	0	0	2	2	3	0	0	0	1	0	0	0	0	1	0	0	1	0	0	0	1	0	0	3	2	0	0	2	0	1	0	0	0	0	0	1	1	0
fatty	5	3	1	5	2	1	10	0	3	0	1	0	0	1	0	1	0	0	0	0	0	0	0	0	1	0	2	0	0	0	0	0	0	0	0	0	1	0	1	0	0	0	0	0	0	0	0	0	0
fresh	8	20	14	17	3	5	0	37	2	1	7	0	0	2	2	2	2	0	1	0	0	0	0	0	1	1	0	1	0	0	0	1	0	0	1	3	0	0	3	0	0	7	0	1	1	2	0	2	0
waxy	6	7	9	12	2	2	3	2	19	1	9	0	0	1	2	1	0	1	3	0	0	0	0	0	1	0	0	0	2	0	0	0	0	0	0	1	0	0	10	0	1	1	0	1	0	0	1	0	0
spicy	9	10	11	12	9	4	0	1	1	33	4	0	0	1	0	6	0	0	1	0	0	0	0	0	0	0	0	3	0	1	0	0	1	0	1	2	0	0	1	0	0	0	0	0	1	0	0	0	0
rose	16	26	26	40	6	5	1	7	9	4	75	0	0	1	5	13	5	0	6	0	0	0	0	0	0	0	0	3	2	0	0	1	0	0	2	0	0	1	16	0	4	7	0	1	2	0	0	4	4
sulfurous	0	1	0	2	0	0	0	0	0	0	0	6	0	0	0	1	0	0	1	1	0	1	0	0	0	0	1	0	0	0	1	0	0	0	0	0	0	0	0	0	0	0	0	0	1	0	0	0	0
nutty	0	1	2	4	0	0	0	0	0	0	0	0	5	0	0	0	1	0	0	1	0	0	0	0	0	0	0	0	0	0	0	0	0	0	0	0	0	0	0	0	1	1	0	0	0	0	0	0	1
citrus	1	1	1	5	0	2	1	2	1	1	1	0	0	9	1	2	0	0	0	0	0	0	0	0	0	0	0	0	0	0	0	0	0	0	0	0	0	0	1	0	0	1	0	0	1	0	0	0	0
oily	2	6	3	4	4	2	0	2	2	0	5	0	0	1	10	2	0	0	2	0	0	0	0	0	0	0	0	0	1	0	0	0	0	0	0	0	0	0	0	0	0	1	0	0	0	0	1	1	0
balsamic	19	15	21	31	0	3	1	2	1	6	13	1	0	2	2	51	2	0	2	0	0	0	0	0	0	0	0	1	1	1	0	2	0	0	0	0	0	0	10	0	3	4	0	2	1	0	1	2	1
earthy	4	13	8	10	1	0	0	2	0	0	5	0	1	0	0	2	22	0	0	1	0	0	0	1	0	2	0	1	0	0	0	2	0	0	0	1	0	0	1	0	0	1	0	1	0	1	0	1	6
apple	7	1	1	4	1	0	0	0	1	0	0	0	0	0	0	0	0	7	0	0	0	0	0	0	1	0	0	1	1	0	0	0	0	0	0	0	0	1	1	0	0	0	0	0	0	0	0	0	0
tropical	9	6	6	11	0	0	0	1	3	1	6	1	0	0	2	2	0	0	15	0	0	1	0	0	2	0	0	1	0	0	0	0	0	0	0	0	1	0	4	0	0	0	0	0	0	0	0	2	0
minty	2	0	0	2	1	1	0	0	0	0	0	1	1	0	0	0	1	0	0	6	0	0	0	0	0	0	0	2	0	0	1	0	0	0	0	0	0	0	0	0	0	0	0	0	0	0	0	0	0
ethereal	2	1	1	1	0	0	0	0	0	0	0	0	0	0	0	0	0	0	0	0	2	0	0	0	0	0	0	0	0	0	0	0	0	0	0	0	0	0	0	0	0	0	0	0	0	0	0	0	0
meaty	0	0	0	1	0	0	0	0	0	0	0	1	0	0	0	0	0	0	1	0	0	3	1	0	0	0	0	0	0	0	0	1	0	0	0	0	0	0	0	0	0	0	0	0	0	0	0	0	0
roasted	0	0	0	0	0	0	0	0	0	0	0	0	0	0	0	0	0	0	0	0	0	1	1	0	0	0	0	0	0	0	0	0	0	0	0	0	0	0	0	0	0	0	0	0	0	0	0	0	0
caramellic	1	1	1	0	0	0	0	0	0	0	0	0	0	0	0	0	1	0	0	0	0	0	0	2	0	0	0	0	0	0	0	0	0	0	0	0	0	0	0	0	0	0	0	0	0	0	0	0	0
pineapple	4	1	3	2	2	1	1	1	1	0	0	0	0	0	0	0	0	1	2	0	0	0	0	0	6	0	0	0	0	0	0	0	0	0	0	0	0	0	2	0	0	0	0	0	0	0	1	0	0
musty	0	3	2	5	0	0	0	1	0	0	0	0	0	0	0	0	2	0	0	0	0	0	0	0	0	5	0	0	0	0	0	0	0	0	0	0	0	0	0	0	0	1	0	0	0	0	0	0	0
vegetable	2	5	0	1	0	0	2	0	0	0	0	1	0	0	0	0	0	0	0	0	0	0	0	0	0	0	5	0	0	0	0	0	0	0	0	0	0	0	0	0	0	1	0	0	1	0	0	0	0
berry	8	3	5	7	2	1	0	1	0	3	3	0	0	0	0	1	1	1	1	2	0	0	0	0	0	0	0	12	0	0	0	0	0	0	0	0	0	1	0	0	1	0	0	0	0	0	0	2	0
winey	4	3	3	3	2	0	0	0	2	0	2	0	0	0	1	1	0	1	0	0	0	0	0	0	0	0	0	0	7	0	0	0	0	0	0	0	0	0	1	0	0	0	0	0	0	0	0	0	0
creamy	3	2	3	1	1	0	0	0	0	1	0	0	0	0	0	1	0	0	0	0	0	0	0	0	0	0	0	0	0	4	0	0	0	0	0	0	0	0	1	0	0	0	0	0	0	0	0	0	0
onion	0	0	0	0	0	0	0	0	0	0	0	1	0	0	0	0	0	0	0	1	0	0	0	0	0	0	0	0	0	0	1	0	0	0	0	0	0	0	0	0	0	0	0	0	0	0	0	0	0
phenolic	1	4	3	6	1	1	0	1	0	0	1	0	0	0	0	2	2	0	0	0	0	1	0	0	0	0	0	0	0	0	0	15	1	0	0	0	0	0	3	0	0	0	0	4	0	1	0	0	0
pungent	2	0	0	1	0	0	0	0	0	1	0	0	0	0	0	0	0	0	0	0	0	0	0	0	0	0	0	0	0	0	0	1	4	0	0	0	0	0	1	0	0	0	0	1	0	0	0	0	0
cheesy	0	0	0	0	0	0	0	0	0	0	0	0	0	0	0	0	0	0	0	0	0	0	0	0	0	0	0	0	0	0	0	0	0	0	0	0	0	0	0	0	0	0	0	0	0	0	0	0	0
dry	4	5	3	1	2	3	0	1	0	1	2	0	0	0	0	0	0	0	0	0	0	0	0	0	0	0	0	0	0	0	0	0	0	0	8	1	0	0	0	0	0	1	0	1	0	0	0	1	0
aldehydic	0	5	2	2	2	2	0	3	1	2	0	0	0	0	0	0	1	0	0	0	0	0	0	0	0	0	0	0	0	0	0	0	0	0	1	7	0	0	0	0	0	1	0	0	0	0	0	0	0
buttery	2	0	1	2	0	0	1	0	0	0	0	0	0	0	0	0	0	0	1	0	0	0	0	0	0	0	0	0	0	0	0	0	0	0	0	0	2	0	0	0	0	0	0	0	0	0	0	0	0
pear	2	1	1	2	0	0	0	0	0	0	1	0	0	0	0	0	0	1	0	0	0	0	0	0	0	0	0	1	0	0	0	0	0	0	0	0	0	2	0	0	1	0	0	0	0	0	0	1	0
honey	13	10	25	27	1	2	1	3	10	1	16	0	0	1	0	10	1	1	4	0	0	0	0	0	2	0	0	0	1	1	0	3	1	0	0	0	0	0	48	0	1	1	0	4	0	0	1	0	1
camphoreous	0	0	0	0	0	0	0	0	0	0	0	0	0	0	0	0	0	0	0	0	0	0	0	0	0	0	0	0	0	0	0	0	0	0	0	0	0	0	0	0	0	0	0	0	0	0	0	0	0
powdery	3	3	7	8	1	1	0	0	1	0	4	0	1	0	0	3	0	0	0	0	0	0	0	0	0	0	0	1	0	0	0	0	0	0	0	0	0	1	1	0	12	0	0	0	0	0	0	1	0
leafy	2	15	3	6	4	0	0	7	1	0	7	0	1	1	1	4	1	0	0	0	0	0	0	0	0	1	1	0	0	0	0	0	0	0	1	1	0	0	1	0	0	19	0	0	1	0	0	0	1
alcoholic	0	0	0	0	0	0	0	0	0	0	0	0	0	0	0	0	0	0	0	0	0	0	0	0	0	0	0	0	0	0	0	0	0	0	0	0	0	0	0	0	0	0	1	0	0	0	0	0	0
animal	3	3	4	7	3	0	0	1	1	0	1	0	0	0	0	2	1	0	0	0	0	0	0	0	0	0	0	0	0	0	0	4	1	0	1	0	0	0	4	0	0	0	0	19	0	1	0	2	0
metallic	1	6	1	4	2	0	0	1	0	1	2	1	0	1	0	1	0	0	0	0	0	0	0	0	0	0	1	0	0	0	0	0	0	0	0	0	0	0	0	0	0	1	0	0	7	0	0	1	1
melon	1	2	0	3	1	0	0	2	0	0	0	0	0	0	0	0	1	0	0	0	0	0	0	0	0	0	0	0	0	0	0	1	0	0	0	0	0	0	0	0	0	0	0	1	0	4	0	0	0
banana	3	2	3	3	0	1	0	0	1	0	0	0	0	0	1	1	0	0	0	0	0	0	0	0	1	0	0	0	0	0	0	0	0	0	0	0	0	0	1	0	0	0	0	0	0	0	4	1	0
jasmin	13	6	7	14	2	1	0	2	0	0	4	0	0	0	1	2	1	0	2	0	0	0	0	0	0	0	0	2	0	0	0	0	0	0	1	0	0	1	0	0	1	0	0	2	1	0	1	21	0
mushroom	2	5	1	3	1	0	0	0	0	0	4	0	1	0	0	1	6	0	0	0	0	0	0	0	0	0	0	0	0	0	0	0	0	0	0	0	0	0	1	0	0	1	0	0	1	0	0	0	8
coconut	1	0	1	0	0	0	0	0	0	0	0	0	0	0	0	0	0	0	0	0	0	0	0	0	0	0	0	0	0	0	0	0	0	0	0	0	0	0	0	0	0	0	0	0	0	0	0	0	0
garlic	0	0	0	0	0	0	0	0	0	0	0	2	0	0	0	0	0	0	0	1	0	0	0	0	0	0	0	0	0	0	1	0	0	0	0	0	0	0	0	0	0	0	0	0	0	0	0	0	0
burnt	0	1	0	2	0	0	0	0	0	0	0	2	0	1	0	1	1	0	0	0	0	1	1	1	0	0	0	0	0	0	0	0	0	0	0	0	0	0	0	0	0	1	0	0	0	0	0	0	0
cognac	0	0	0	0	0	0	0	0	0	0	0	0	0	0	0	0	0	0	0	0	0	0	0	0	0	0	0	0	0	0	0	0	0	0	0	0	0	0	0	0	0	0	0	0	0	0	0	0	0
amber	0	0	2	1	0	1	0	1	0	0	0	0	0	0	0	0	0	0	0	0	0	0	0	0	0	0	0	0	0	0	0	0	0	0	1	1	0	0	1	0	0	0	0	0	0	0	0	0	0
cocoa	2	2	7	5	0	0	0	1	1	0	1	0	0	0	0	3	0	0	0	0	0	0	0	0	1	0	0	0	0	0	0	0	0	0	0	0	0	0	4	0	0	0	0	1	0	0	0	1	0
clean	0	3	0	1	0	0	0	2	0	0	2	0	0	0	1	0	0	0	0	0	0	0	0	0	0	0	0	0	0	0	0	0	0	0	0	0	0	0	0	0	0	0	0	0	0	0	0	0	0
fermented	0	0	0	0	0	0	0	0	0	0	0	0	0	0	0	0	0	0	0	0	0	0	0	0	0	0	0	0	0	0	0	0	0	0	0	0	0	0	0	0	0	0	0	0	0	0	0	0	0
peach	5	1	2	2	2	0	1	0	0	0	1	0	0	0	0	0	0	0	0	0	0	0	0	0	1	0	0	0	0	0	0	0	0	0	1	0	0	0	0	0	0	0	0	0	0	0	0	0	0
vanilla	2	0	2	3	0	0	0	0	0	0	0	0	1	0	0	1	0	0	0	0	0	0	0	0	0	0	0	0	0	0	0	0	0	0	0	0	0	0	0	0	1	0	0	0	0	0	0	0	0
dairy	1	0	1	0	0	0	0	0	0	0	0	0	0	0	0	0	0	0	0	0	0	0	0	1	0	0	0	0	0	0	0	0	0	0	0	0	0	0	0	0	0	0	0	0	0	0	0	0	0
musk	0	0	1	0	0	0	1	0	0	0	1	0	0	0	0	0	0	0	0	0	0	0	0	0	0	0	0	0	0	0	0	0	0	0	0	0	0	0	0	0	0	0	0	0	0	0	0	0	0
pine	0	0	0	0	0	0	0	0	0	0	0	0	0	0	0	0	0	0	0	0	0	0	0	0	0	0	0	0	0	0	0	0	0	0	0	0	0	0	0	0	0	0	0	0	0	0	0	0	0
warm	2	1	0	1	1	1	0	0	0	3	1	0	0	0	0	1	0	0	0	0	0	0	0	0	0	0	0	0	0	0	0	0	0	0	0	0	0	0	0	0	0	1	0	0	0	0	0	0	0
coffee	0	0	0	0	0	0	0	0	0	0	0	1	0	0	0	0	0	0	0	1	0	0	0	0	0	0	0	0	0	0	1	0	0	0	0	0	0	0	0	0	0	0	0	0	0	0	0	0	0
cooked	0	0	0	0	0	0	0	0	0	0	0	0	0	0	0	0	0	0	0	0	0	1	0	0	0	0	0	0	0	0	0	1	0	0	0	0	0	0	0	0	0	0	0	0	0	0	0	0	0
tobacco	0	0	1	0	1	0	0	0	0	0	0	0	0	0	0	1	0	0	0	0	0	0	0	0	0	0	0	0	0	0	0	0	0	0	0	0	0	0	0	0	0	0	0	2	0	0	0	0	0
violet	0	1	0	1	0	0	0	1	0	0	1	0	0	0	0	0	0	0	0	0	0	0	0	0	0	0	0	0	0	0	0	0	0	0	0	0	0	0	0	0	0	0	0	0	0	0	0	0	0
aromatic	1	0	1	5	0	1	0	0	0	1	1	0	0	0	0	1	1	0	0	0	0	0	0	0	0	0	0	0	0	0	0	1	0	0	0	0	0	0	0	0	0	0	0	2	0	0	0	0	0
cinnamon	1	0	5	4	0	0	1	0	0	3	3	0	0	1	0	5	0	0	0	0	0	0	0	0	0	0	0	0	0	0	0	0	0	0	0	0	0	0	1	0	1	0	0	0	0	0	0	0	0
natural	0	1	2	0	1	1	0	1	0	0	1	0	0	1	2	0	0	0	0	0	0	0	0	0	0	0	0	0	0	0	0	0	0	0	0	0	0	0	0	0	0	1	0	0	0	0	0	1	0
orange	0	0	1	0	0	1	0	1	0	0	1	0	0	0	0	0	1	0	0	0	0	0	0	0	0	0	0	0	0	0	0	0	0	0	1	1	0	0	1	0	0	0	0	0	0	0	0	0	0
almond	5	7	9	6	2	0	0	2	1	2	1	0	1	0	0	0	0	0	0	0	0	0	0	0	0	0	0	1	1	0	0	1	0	0	0	0	0	0	2	0	0	0	0	0	0	0	0	0	0
anisic	4	3	7	5	4	1	0	1	0	3	0	1	0	0	0	3	1	0	1	0	0	0	0	0	0	0	0	0	0	1	0	0	0	0	0	0	1	0	1	0	1	0	0	0	0	0	0	0	0
apricot	12	3	7	7	1	0	0	1	0	1	3	0	0	0	0	0	0	2	0	0	0	0	0	0	0	0	0	1	0	0	0	0	0	0	1	0	0	1	1	0	0	0	0	0	0	0	0	3	0
milky	1	0	1	0	0	0	0	0	0	0	0	0	0	0	0	0	0	0	0	0	0	0	0	0	0	0	0	0	0	1	0	0	0	0	0	0	0	0	1	0	0	0	0	0	0	0	0	0	0
cherry	11	3	10	2	3	1	0	0	0	0	2	0	1	0	0	4	1	0	0	1	0	0	0	0	0	0	0	0	0	0	0	0	0	0	1	0	0	0	0	0	2	0	0	0	0	0	0	0	1
fishy	0	0	1	0	0	0	0	0	0	0	0	0	0	0	0	0	0	0	0	0	0	0	0	0	0	0	0	0	0	0	0	0	0	0	0	0	0	0	0	0	0	0	0	0	0	0	0	0	0
rummy	3	2	1	0	0	0	0	0	0	0	1	0	0	0	0	0	0	0	0	0	0	0	0	0	0	0	0	0	0	0	0	0	0	0	0	0	0	0	4	0	0	0	0	0	0	0	0	0	0
grassy	0	0	0	0	0	0	0	0	0	0	0	0	0	0	0	0	0	0	0	0	0	0	0	0	0	0	0	0	0	0	0	0	0	0	0	0	0	0	0	0	0	0	0	0	0	0	0	0	0
grape	0	0	0	0	0	0	0	0	0	0	0	0	0	0	0	0	0	0	0	0	0	0	0	0	0	0	0	0	0	0	0	0	0	0	0	0	0	0	0	0	0	0	0	0	0	0	0	0	0
sharp	2	2	0	2	0	0	0	1	0	0	0	1	0	0	0	0	0	0	0	1	0	0	0	0	0	0	0	0	1	0	1	0	0	0	0	0	0	0	0	0	0	1	0	0	0	0	0	0	0
grapefruit	0	2	0	3	0	2	0	2	0	0	0	0	0	3	2	1	0	0	1	0	0	0	0	0	0	0	0	0	0	0	0	0	0	0	0	0	0	0	0	0	0	1	0	0	0	0	0	0	0
hyacinth	8	20	9	20	5	0	0	7	0	3	6	0	1	0	0	6	2	0	0	0	1	0	0	0	0	0	0	0	0	0	0	0	0	0	0	0	0	0	5	0	1	6	0	1	2	0	0	0	1
hay	3	1	0	1	0	0	0	0	0	0	0	0	0	0	0	0	0	0	0	0	0	0	0	0	0	0	0	0	0	0	0	0	0	0	1	0	0	0	0	0	1	0	0	2	0	1	0	1	0
lemon	0	0	0	1	0	0	0	0	0	1	1	0	0	2	0	0	0	0	0	0	0	0	0	0	0	0	0	0	0	0	0	0	0	0	0	0	0	0	0	0	0	0	0	0	0	0	0	0	0
orris	0	0	0	1	0	1	0	0	0	0	1	0	0	0	0	0	0	0	0	0	0	0	0	0	0	0	0	0	0	0	0	0	0	0	0	0	0	0	0	0	0	0	0	0	0	0	0	0	0
alliaceous	0	0	0	0	0	0	0	0	0	0	0	1	0	0	0	0	0	0	0	1	0	0	0	0	0	0	0	0	0	0	1	0	0	0	0	0	0	0	0	0	0	0	0	0	0	0	0	0	0
geranium	0	2	1	3	0	0	0	1	2	1	4	0	0	0	0	0	0	0	1	0	0	0	0	0	0	0	0	1	0	0	0	0	0	0	0	0	0	0	2	0	1	0	0	0	0	0	0	0	0
savory	0	0	0	0	0	0	0	0	0	0	0	1	0	0	0	0	0	0	0	0	0	0	0	0	0	0	0	0	0	0	0	0	0	0	0	0	0	0	0	0	0	0	0	0	0	0	0	0	0
orangeflower	1	0	1	0	0	0	0	0	0	0	1	0	0	0	0	0	0	0	0	0	0	0	0	0	0	0	0	0	0	0	0	0	0	0	0	0	0	0	0	0	0	0	0	0	0	0	0	0	0
cortex	0	10	3	4	2	1	0	5	0	0	3	0	0	0	1	1	2	0	0	0	0	0	0	0	0	0	0	0	0	0	0	1	0	0	0	1	0	0	0	0	1	3	0	1	0	2	0	0	0
medicinal	1	1	1	0	1	1	0	0	0	1	0	0	0	0	1	0	1	0	0	0	0	0	0	0	0	0	0	0	0	0	0	3	0	0	0	0	0	0	0	0	0	0	0	0	0	0	0	0	0
cucumber	1	1	0	1	0	0	1	0	0	0	0	0	0	0	0	0	0	0	0	0	0	0	0	0	0	0	1	0	0	0	0	0	0	0	0	0	0	0	0	0	0	0	0	0	0	0	0	0	0
leathery	1	1	0	1	1	0	0	1	0	1	0	0	0	0	0	0	1	0	0	1	0	0	0	0	0	0	0	0	0	0	0	0	0	0	1	0	0	0	0	0	0	1	0	1	0	0	0	0	0
sour	0	0	2	1	0	0	0	0	1	0	0	0	0	0	0	0	0	0	0	0	0	0	0	0	0	0	0	0	0	0	0	0	0	0	0	0	0	0	1	0	0	0	0	1	0	0	0	0	0
cooling	0	1	0	0	0	0	0	1	0	0	0	0	0	0	0	0	0	0	0	0	0	0	0	0	0	0	0	0	0	0	0	0	0	0	0	0	0	0	0	0	0	1	0	0	1	0	0	0	0
coumarinic	0	0	0	0	0	0	0	0	0	0	0	0	0	0	0	0	0	0	0	0	0	0	0	0	0	0	0	0	0	0	0	0	0	0	0	0	0	0	0	0	0	0	0	0	0	0	0	0	0
lactonic	0	0	0	0	0	0	0	0	0	0	0	0	0	0	0	0	0	0	0	0	0	0	0	0	0	0	0	0	0	0	0	0	0	0	0	0	0	0	0	0	0	0	0	0	0	0	0	0	0
muguet	1	7	1	11	0	1	0	3	0	0	3	0	0	1	1	2	0	0	2	0	0	0	0	0	0	0	0	0	0	0	0	0	0	0	0	0	0	0	2	0	1	0	0	0	1	1	0	1	0
plum	9	2	5	3	2	1	0	0	0	0	0	0	0	0	0	1	0	0	0	2	0	0	0	0	0	0	0	2	0	0	0	0	0	0	1	0	0	0	0	0	1	0	0	0	0	0	0	1	0
smoky	0	1	0	0	0	0	0	0	0	0	0	0	0	0	0	0	1	0	0	0	0	0	0	1	0	0	0	0	0	0	0	1	0	0	0	0	0	0	0	0	0	0	0	1	0	0	0	0	0
chocolate	0	0	2	1	0	0	0	0	0	0	1	0	0	0	0	2	0	0	0	0	0	0	0	0	0	0	0	0	0	0	0	0	0	0	0	0	0	0	3	0	0	0	0	2	0	0	0	0	0
hazelnut	0	0	0	0	0	0	0	0	0	0	0	0	0	0	0	0	0	0	0	0	0	0	0	0	0	0	0	0	0	0	0	0	0	0	0	0	0	0	0	0	0	0	0	0	0	0	0	0	0
lily	1	6	1	5	1	1	0	3	1	0	3	0	0	1	1	1	0	0	2	0	0	0	0	0	0	0	0	0	0	0	0	0	0	0	1	1	0	0	2	0	0	0	0	2	1	0	0	1	0
raspberry	5	2	4	3	0	1	0	1	0	0	2	0	0	0	0	1	0	0	0	0	0	0	0	0	0	0	0	2	0	0	0	0	0	0	1	0	0	0	0	0	0	0	0	0	1	0	0	0	0
soapy	0	0	0	1	0	0	1	0	1	0	1	0	0	0	0	1	0	0	0	0	0	0	0	0	0	0	0	0	0	0	0	0	0	0	0	0	0	0	0	0	1	0	0	0	0	0	0	0	0
strawberry	2	0	1	3	0	0	0	0	0	0	0	0	0	0	0	0	0	0	0	0	0	0	0	0	0	1	0	0	0	0	0	0	0	0	1	0	0	0	0	0	0	0	0	1	0	0	0	0	0
tea	4	0	2	3	1	0	0	1	0	1	0	0	0	0	0	0	0	0	0	0	0	0	0	0	0	0	0	1	0	0	0	0	0	0	0	0	0	0	0	0	0	0	0	0	0	0	0	1	0
weedy	1	3	2	2	0	0	0	1	0	0	2	0	0	0	0	0	0	0	0	0	0	0	0	0	0	0	0	0	0	0	0	1	0	0	0	0	0	0	1	0	0	0	0	0	0	0	0	1	0
bready	0	0	0	0	0	0	0	0	0	0	0	0	0	0	0	0	0	0	0	0	0	0	0	0	0	0	0	0	0	0	0	0	0	0	0	0	0	0	0	0	0	0	0	0	0	0	0	0	0
blackcurrant	1	0	0	0	0	0	0	0	0	0	0	0	0	0	0	0	0	0	0	0	0	0	0	0	0	0	0	0	0	0	0	0	0	0	0	0	0	0	0	0	0	0	0	0	0	0	0	1	0
lavender	1	0	0	0	0	0	0	0	0	0	0	0	0	0	0	0	0	0	0	0	0	0	0	0	0	0	0	0	0	0	0	0	0	0	0	0	0	0	0	0	0	0	0	0	0	0	0	0	0
cedar	0	0	0	0	0	1	0	1	0	0	0	0	0	1	1	0	0	0	0	0	0	0	0	0	0	0	0	0	0	0	0	0	0	0	0	0	0	0	0	0	0	0	0	0	0	0	0	0	0
terpenic	0	0	0	0	1	1	0	1	0	1	0	0	0	1	0	0	0	0	0	0	0	0	0	0	0	0	0	0	0	0	0	0	0	0	0	0	0	0	0	0	0	0	0	0	0	0	0	0	0
ozone	0	4	0	3	2	0	0	2	0	1	0	0	0	0	0	0	0	0	0	0	0	0	0	0	0	0	0	0	0	0	0	0	0	0	0	1	0	0	0	0	0	1	0	0	0	2	0	0	0
potato	0	0	0	0	0	0	0	0	0	0	0	0	0	0	0	0	0	0	0	0	0	0	0	0	0	0	0	0	0	0	0	0	0	0	0	0	0	0	0	0	0	0	0	0	0	0	0	0	0
celery	0	1	0	1	1	0	0	0	0	0	0	0	0	0	0	0	0	0	0	0	0	0	0	0	0	0	0	0	0	1	0	0	0	0	0	0	0	0	0	0	0	0	0	0	0	0	0	0	0
hawthorn	2	2	3	4	1	0	0	0	0	0	1	0	1	0	0	0	0	0	0	0	0	0	0	0	0	0	0	0	0	0	0	0	0	0	0	0	0	0	0	0	3	0	0	0	0	0	0	0	0
cabbage	0	1	0	0	0	0	0	0	0	0	0	1	0	0	0	0	0	0	0	0	0	0	0	0	0	0	1	0	0	0	0	0	0	0	0	0	0	0	0	0	0	0	0	0	1	0	0	0	0
ammoniacal	0	0	1	0	0	0	0	0	0	0	0	0	0	0	0	0	0	0	0	0	0	0	0	0	0	0	0	0	0	0	0	0	0	0	0	0	0	0	0	0	0	0	0	0	0	0	0	0	0
brandy	0	0	0	0	0	0	0	0	0	0	0	0	0	0	0	0	0	0	0	0	0	0	0	0	0	0	0	0	0	0	0	0	0	0	0	0	0	0	0	0	0	0	0	0	0	0	0	0	0
clove	0	0	0	0	0	0	0	0	0	0	0	0	0	0	0	0	0	0	0	0	0	0	0	0	0	0	0	0	0	0	0	0	0	0	0	0	0	0	0	0	0	0	0	0	0	0	0	0	0
malty	0	0	0	0	0	0	0	0	0	0	0	0	0	0	0	0	0	0	0	0	0	0	0	0	0	0	0	0	0	0	0	0	0	0	0	0	0	0	0	0	0	0	0	0	0	0	0	0	0
sandalwood	0	0	0	0	0	0	0	0	0	0	0	0	0	0	0	0	0	0	0	0	0	0	0	0	0	0	0	0	0	0	0	0	0	0	0	0	0	0	0	0	0	0	0	0	0	0	0	0	0
bergamot	1	0	1	0	1	0	0	1	0	0	0	0	0	0	0	0	0	0	0	0	0	0	0	0	0	0	0	0	0	0	0	0	0	0	0	0	0	0	0	0	0	0	0	0	0	0	0	0	0
solvent	0	0	0	0	0	0	0	0	0	0	0	0	0	0	0	0	0	0	0	0	0	0	0	0	0	0	0	0	0	0	0	0	0	0	0	0	0	0	0	0	0	0	0	0	0	0	0	0	0
chamomile	0	0	1	1	1	0	0	1	0	0	0	0	0	0	0	0	0	0	0	0	0	0	0	0	1	0	0	0	0	0	0	0	0	0	0	0	0	0	1	0	0	0	0	0	0	0	0	0	0
cumin	0	5	0	2	2	0	0	0	0	4	0	0	0	0	0	0	1	0	0	0	0	0	0	0	0	0	0	0	0	0	0	0	0	0	1	1	0	0	0	0	1	0	0	0	0	0	0	0	0
dusty	0	0	0	0	1	0	0	0	0	0	0	0	0	0	1	0	0	0	0	0	0	0	0	0	0	0	0	0	0	0	0	0	0	0	0	0	0	0	0	0	0	0	0	0	0	0	0	0	0
narcissus	2	3	4	7	0	0	0	3	0	0	2	0	0	0	0	2	1	0	0	0	0	0	0	0	0	0	0	0	0	0	0	2	1	0	0	0	0	0	1	0	0	1	0	5	0	0	0	0	0
plastic	1	2	2	0	1	0	0	0	0	1	2	0	0	0	0	0	1	0	0	0	0	0	0	0	0	0	0	0	0	0	0	0	0	0	0	0	0	0	0	0	0	0	0	0	1	0	0	0	1
vetiver	0	1	0	3	0	0	0	0	0	0	0	0	0	2	0	1	0	0	0	0	0	0	0	0	0	0	0	0	0	0	0	0	0	0	0	0	0	0	1	0	0	1	0	0	0	0	0	0	0
bitter	1	1	1	0	0	0	0	0	0	0	0	0	0	0	0	0	0	0	1	0	0	0	0	0	0	0	0	0	0	0	0	0	0	0	0	0	0	0	0	0	0	0	0	0	0	0	0	0	0
fir needle	0	0	0	0	0	0	0	0	0	0	0	0	0	0	0	0	0	0	0	0	0	0	0	0	0	0	0	0	0	0	0	0	0	0	0	0	0	0	0	0	0	0	0	0	0	0	0	0	0
ripe	1	0	1	1	0	0	0	0	0	0	0	0	0	0	0	0	0	0	0	0	0	0	0	0	0	0	0	1	0	0	0	0	0	0	0	0	0	0	0	0	0	0	0	0	0	0	0	0	0
tomato	0	0	0	0	0	0	0	0	0	0	0	0	0	0	0	0	0	0	0	0	0	0	0	0	0	0	0	0	0	0	0	0	0	0	0	0	0	0	0	0	0	0	0	0	0	0	0	0	0
mandarin	0	0	0	0	0	0	0	0	0	0	0	0	0	0	0	0	0	0	0	0	0	0	0	0	0	0	0	0	0	0	0	0	0	0	0	0	0	0	0	0	0	0	0	0	0	0	0	0	0
marine	0	2	0	2	1	0	0	2	0	0	0	0	0	0	1	1	0	0	1	0	0	0	0	0	0	0	0	0	0	0	0	0	0	0	0	0	0	0	0	0	0	0	0	0	0	1	0	0	0
tonka	1	0	1	0	0	0	0	0	0	0	0	0	0	0	0	1	0	0	0	0	0	0	0	0	0	0	0	0	0	0	0	0	0	0	0	0	0	0	0	0	1	0	0	0	0	0	0	0	0
gassy	0	0	0	0	0	0	0	0	0	0	0	0	0	0	0	0	0	0	0	0	0	0	0	0	0	0	0	0	0	0	0	0	0	0	0	0	0	0	0	0	0	0	0	0	0	0	0	0	0
licorice	1	1	3	0	1	0	0	0	0	2	0	0	0	0	0	1	0	0	0	0	0	0	0	0	0	0	0	0	0	1	0	0	0	0	0	0	0	0	0	0	0	0	0	0	0	0	0	0	0
popcorn	0	0	0	0	0	0	0	0	0	0	0	0	0	0	0	0	0	0	0	0	0	0	0	0	0	0	0	0	0	0	0	0	0	0	0	0	0	0	0	0	0	0	0	0	0	0	0	0	0
juicy	2	1	2	2	0	0	0	0	0	0	0	0	0	0	0	0	1	0	0	0	0	0	0	0	0	0	0	1	0	0	0	0	0	0	0	0	0	0	0	0	0	0	0	0	0	0	0	1	0
mentholic	0	1	0	1	0	0	0	0	0	0	1	0	0	0	0	0	0	0	0	0	0	0	0	0	0	0	0	0	0	0	0	0	0	0	0	0	0	0	0	0	0	0	0	0	0	0	0	0	0
peppery	0	1	1	1	1	1	0	0	0	2	1	0	0	0	0	0	0	0	0	0	0	0	0	0	0	0	0	0	0	0	0	0	0	0	0	1	0	0	0	0	0	0	0	0	0	0	0	0	0
sweaty	0	1	1	1	0	1	0	0	1	0	0	0	0	0	0	0	0	0	0	0	0	0	0	0	1	0	0	0	0	0	0	0	0	0	0	0	0	0	1	0	0	0	0	0	0	0	1	0	0
ketonic	0	0	0	0	0	0	0	0	0	0	0	0	0	0	0	0	0	0	0	0	0	0	0	0	0	0	0	0	0	0	0	0	0	0	0	0	0	0	0	0	0	0	0	0	0	0	0	0	0
corn	0	0	0	0	0	0	0	0	0	0	0	0	0	0	0	0	0	0	0	0	0	0	0	0	0	0	0	0	0	0	0	0	0	0	0	0	0	0	0	0	0	0	0	0	0	0	0	0	0
patchouli	0	0	0	0	0	0	0	0	0	0	0	0	0	0	0	0	0	0	0	0	0	0	0	0	0	0	0	0	0	0	0	0	0	0	0	0	0	0	0	0	0	0	0	0	0	0	0	0	0
orchid	0	0	0	1	0	0	0	0	0	0	0	0	0	0	0	1	0	0	0	0	0	0	0	0	0	0	0	0	0	0	0	0	0	0	0	0	0	0	0	0	0	0	0	0	0	0	0	0	0
beefy	0	0	0	0	0	0	0	0	0	0	0	0	0	0	0	0	0	0	0	0	0	1	1	0	0	0	0	0	0	0	0	0	0	0	0	0	0	0	0	0	0	0	0	0	0	0	0	0	0
lilac	0	5	4	6	0	1	0	3	0	1	2	0	0	0	0	1	2	0	0	0	0	0	0	0	0	0	0	0	0	0	0	0	0	0	0	0	0	0	0	0	1	1	0	0	0	0	0	1	0
ylang	1	2	0	3	0	0	0	0	0	0	0	0	0	0	0	0	0	0	0	0	1	0	0	0	0	0	0	0	0	0	0	0	0	0	0	0	0	0	0	0	0	0	0	1	0	0	0	1	0
lily of the valley	0	3	0	4	0	1	0	2	0	0	0	0	0	0	0	0	0	0	1	0	0	0	0	0	0	0	0	0	0	0	0	0	0	0	0	0	0	0	0	0	0	0	0	0	0	0	0	0	0
magnolia	0	0	0	0	0	0	0	0	0	0	0	0	0	0	0	0	0	0	0	0	0	0	0	0	0	0	0	0	0	0	0	0	0	0	0	0	0	0	0	0	0	0	0	0	0	0	0	0	0
mimosa	1	3	1	4	0	2	0	0	0	0	0	0	0	0	0	2	0	0	0	0	0	0	0	0	0	0	0	0	0	0	0	0	0	0	0	0	0	0	0	0	0	0	0	0	0	0	0	0	0
radish	0	0	0	0	0	0	0	0	0	0	0	0	0	0	0	0	0	0	0	0	0	0	0	0	0	0	0	0	0	0	0	0	0	0	0	0	0	0	0	0	0	0	0	0	0	0	0	0	0
mustard	0	0	0	0	0	0	0	0	0	0	0	0	0	0	0	0	0	0	0	0	0	0	0	0	0	0	0	0	0	0	0	0	0	0	0	0	0	0	0	0	0	0	0	0	0	0	0	0	0
toasted	0	0	0	0	0	0	0	0	0	0	0	0	0	0	0	0	0	0	0	0	0	0	0	0	0	0	0	0	0	0	0	0	0	0	0	0	0	0	0	0	0	0	0	0	0	0	0	0	0
oakmoss	0	0	0	0	0	0	0	0	0	0	0	0	0	0	0	0	0	0	0	0	0	0	0	0	0	0	0	0	0	0	0	0	0	0	0	0	0	0	0	0	0	0	0	0	0	0	0	0	0
odorless	0	0	0	0	0	0	0	0	0	0	0	0	0	0	0	0	0	0	0	0	0	0	0	0	0	0	0	0	0	0	0	0	0	0	0	0	0	0	0	0	0	0	0	0	0	0	0	0	0
tallow	0	0	0	0	0	0	0	0	0	0	0	0	0	0	0	0	0	0	0	0	0	0	0	0	0	0	0	0	0	0	0	0	0	0	0	0	0	0	0	0	0	0	0	0	0	0	0	0	0
[truncated: 113 more columns]

## Sheet: SOM16-Cl-8
Table S2. Co-occurrences symmetric square matrices of odor notes obtained for the cluster SOM16-Cl-8.
Odor note	fruity	green	sweet	floral	herbal	woody	fatty	fresh	waxy	spicy	rose	sulfurous	nutty	citrus	oily	balsamic	earthy	apple	tropical	minty	ethereal	meaty	roasted	caramellic	pineapple	musty	vegetable	berry	winey	creamy	onion	phenolic	pungent	cheesy	dry	aldehydic	buttery	pear	honey	camphoreous	powdery	leafy	alcoholic	animal	metallic	melon	banana	jasmin	mushroom
fruity	248	38	79	71	86	73	3	16	5	12	26	5	4	10	4	11	4	18	17	38	5	0	0	2	16	5	0	21	1	0	0	0	1	2	3	1	0	4	4	9	6	1	0	1	5	3	7	2	0
green	38	127	20	27	44	49	5	15	6	14	10	6	0	13	6	6	10	3	6	20	0	0	0	0	6	2	2	4	0	0	0	2	0	0	5	9	0	1	0	7	0	11	0	1	7	3	2	1	0
sweet	79	20	192	60	58	73	2	19	3	11	13	0	4	18	3	17	6	4	11	35	3	0	0	2	6	8	0	9	2	1	0	0	0	0	13	0	0	1	1	11	7	2	0	3	2	2	3	2	0
floral	71	27	60	194	43	70	2	19	4	6	23	0	3	18	3	12	6	6	12	17	1	0	0	0	1	2	0	9	1	2	0	1	1	0	6	3	0	1	5	2	10	5	0	1	1	1	1	2	0
herbal	86	44	58	43	246	90	3	34	3	26	7	0	3	24	5	18	14	8	10	56	0	0	0	0	5	4	0	2	1	0	0	6	1	0	4	6	0	0	3	29	0	8	0	3	3	1	0	2	0
woody	73	49	73	70	90	364	6	29	6	42	9	2	5	22	12	42	28	5	13	17	1	0	0	0	3	10	0	17	0	3	0	5	2	0	46	3	0	0	1	41	20	7	0	6	1	0	0	2	0
fatty	3	5	2	2	3	6	16	2	0	4	2	0	0	0	2	0	0	0	1	1	0	0	0	1	1	1	0	0	0	0	0	0	0	1	1	1	0	0	1	0	1	0	0	0	1	0	0	0	0
fresh	16	15	19	19	34	29	2	92	3	6	5	1	1	15	5	5	6	2	4	21	0	0	0	0	1	1	0	1	0	0	0	1	0	0	6	2	0	0	0	8	0	1	0	3	2	0	0	1	0
waxy	5	6	3	4	3	6	0	3	19	0	3	0	1	0	3	0	0	1	3	0	0	0	0	0	1	0	0	0	0	2	0	0	0	0	0	0	0	0	0	0	0	0	0	0	1	0	1	1	0
spicy	12	14	11	6	26	42	4	6	0	85	3	0	1	6	2	5	5	3	1	9	0	0	0	1	1	1	1	2	0	0	0	2	0	0	8	1	0	0	1	6	1	3	0	2	3	0	0	0	0
rose	26	10	13	23	7	9	2	5	3	3	49	0	2	2	0	2	0	5	3	4	0	0	0	0	0	0	0	2	0	0	0	0	0	0	0	0	0	0	3	0	0	0	0	1	2	1	0	1	0
sulfurous	5	6	0	0	0	2	0	1	0	0	0	13	0	0	0	0	1	0	4	2	0	2	0	0	0	0	0	3	0	0	1	0	0	0	0	0	0	0	0	0	0	0	0	0	0	0	0	0	0
nutty	4	0	4	3	3	5	0	1	1	1	2	0	14	0	0	2	1	0	0	0	0	0	0	0	0	0	0	0	0	0	1	0	0	0	3	1	0	0	1	2	1	1	0	0	0	0	0	0	0
citrus	10	13	18	18	24	22	0	15	0	6	2	0	0	69	2	5	2	0	4	7	0	0	0	0	0	0	1	0	0	0	0	1	0	0	3	4	0	0	0	5	0	1	0	1	0	0	0	0	0
oily	4	6	3	3	5	12	2	5	3	2	0	0	0	2	19	1	0	0	2	1	0	0	0	0	0	0	0	0	0	0	0	0	0	0	2	0	0	0	0	0	1	0	0	0	0	0	0	3	0
balsamic	11	6	17	12	18	42	0	5	0	5	2	0	2	5	1	66	5	0	3	6	0	0	0	0	1	0	0	0	1	0	0	0	0	0	0	1	0	0	2	7	0	0	0	2	0	0	0	0	0
earthy	4	10	6	6	14	28	0	6	0	5	0	1	1	2	0	5	57	0	1	3	0	0	0	0	1	8	1	1	0	0	0	0	2	0	3	1	0	0	0	15	0	1	0	3	0	0	0	0	0
apple	18	3	4	6	8	5	0	2	1	3	5	0	0	0	0	0	0	22	0	3	1	0	0	0	3	0	0	2	0	0	0	0	0	1	0	0	0	0	0	2	0	0	0	0	1	0	2	0	0
tropical	17	6	11	12	10	13	1	4	3	1	3	4	0	4	2	3	1	0	34	5	0	0	0	0	3	0	0	2	0	1	0	0	0	1	0	0	0	0	1	2	1	0	0	0	2	0	1	0	0
minty	38	20	35	17	56	17	1	21	0	9	4	2	0	7	1	6	3	3	5	146	1	0	0	0	1	7	0	2	0	0	0	3	1	0	1	0	0	0	1	18	0	1	1	0	1	0	1	0	0
ethereal	5	0	3	1	0	1	0	0	0	0	0	0	0	0	0	0	0	1	0	1	8	0	0	0	0	1	0	0	0	0	0	0	0	0	1	0	0	0	0	0	0	0	0	0	0	0	1	0	0
meaty	0	0	0	0	0	0	0	0	0	0	0	2	0	0	0	0	0	0	0	0	0	5	0	0	0	0	0	0	0	0	2	0	0	0	0	0	0	0	0	0	0	0	0	0	0	0	0	0	0
roasted	0	0	0	0	0	0	0	0	0	0	0	0	0	0	0	0	0	0	0	0	0	0	2	0	0	0	0	0	0	0	0	0	0	0	0	0	1	0	0	0	0	0	0	0	0	0	0	0	0
caramellic	2	0	2	0	0	0	1	0	0	1	0	0	0	0	0	0	0	0	0	0	0	0	0	4	0	1	0	0	0	0	0	0	0	1	0	0	0	0	1	0	1	0	0	0	0	0	0	0	0
pineapple	16	6	6	1	5	3	1	1	1	1	0	0	0	0	0	1	1	3	3	1	0	0	0	0	18	0	0	3	0	0	0	0	0	0	0	0	0	2	1	0	0	1	0	0	1	0	1	0	0
musty	5	2	8	2	4	10	1	1	0	1	0	0	0	0	0	0	8	0	0	7	1	0	0	1	0	32	0	0	0	0	0	0	0	1	3	0	0	0	1	7	1	1	0	1	0	0	0	0	0
vegetable	0	2	0	0	0	0	0	0	0	1	0	0	0	1	0	0	1	0	0	0	0	0	0	0	0	0	4	0	0	0	1	0	0	0	0	0	0	0	0	0	0	0	0	0	0	0	0	0	0
berry	21	4	9	9	2	17	0	1	0	2	2	3	0	0	0	0	1	2	2	2	0	0	0	0	3	0	0	35	0	0	0	0	0	1	0	0	0	0	1	4	3	0	0	0	0	0	1	0	0
winey	1	0	2	1	1	0	0	0	0	0	0	0	0	0	0	1	0	0	0	0	0	0	0	0	0	0	0	0	2	0	0	0	0	0	0	0	0	0	0	0	0	0	0	0	0	0	0	0	0
creamy	0	0	1	2	0	3	0	0	2	0	0	0	0	0	0	0	0	0	1	0	0	0	0	0	0	0	0	0	0	4	0	0	0	0	0	0	0	0	0	0	1	0	0	0	0	0	0	0	0
onion	0	0	0	0	0	0	0	0	0	0	0	1	1	0	0	0	0	0	0	0	0	2	0	0	0	0	1	0	0	0	5	0	0	0	0	0	0	0	0	0	0	0	0	0	0	0	0	0	0
phenolic	0	2	0	1	6	5	0	1	0	2	0	0	0	1	0	0	0	0	0	3	0	0	0	0	0	0	0	0	0	0	0	9	0	0	1	0	0	0	0	3	0	1	0	0	1	0	0	0	0
pungent	1	0	0	1	1	2	0	0	0	0	0	0	0	0	0	0	2	0	0	1	0	0	0	0	0	0	0	0	0	0	0	0	4	0	0	0	0	0	1	1	0	0	0	0	0	0	0	0	0
cheesy	2	0	0	0	0	0	1	0	0	0	0	0	0	0	0	0	0	1	1	0	0	0	0	1	0	1	0	1	0	0	0	0	0	3	0	0	0	0	1	0	1	0	0	0	1	0	0	0	0
dry	3	5	13	6	4	46	1	6	0	8	0	0	3	3	2	0	3	0	0	1	1	0	0	0	0	3	0	0	0	0	0	1	0	0	52	0	0	0	0	2	6	1	0	3	1	0	0	0	0
aldehydic	1	9	0	3	6	3	1	2	0	1	0	0	1	4	0	1	1	0	0	0	0	0	0	0	0	0	0	0	0	0	0	0	0	0	0	16	0	0	0	0	0	3	0	0	1	1	0	0	0
buttery	0	0	0	0	0	0	0	0	0	0	0	0	0	0	0	0	0	0	0	0	0	0	1	0	0	0	0	0	0	0	0	0	0	0	0	0	1	0	0	0	0	0	0	0	0	0	0	0	0
pear	4	1	1	1	0	0	0	0	0	0	0	0	0	0	0	0	0	0	0	0	0	0	0	0	2	0	0	0	0	0	0	0	0	0	0	0	0	4	0	0	0	0	0	0	0	0	0	0	0
honey	4	0	1	5	3	1	1	0	0	1	3	0	1	0	0	2	0	0	1	1	0	0	0	1	1	1	0	1	0	0	0	0	1	1	0	0	0	0	12	0	1	0	0	0	0	0	1	0	0
camphoreous	9	7	11	2	29	41	0	8	0	6	0	0	2	5	0	7	15	2	2	18	0	0	0	0	0	7	0	4	0	0	0	3	1	0	2	0	0	0	0	84	0	0	0	0	0	0	0	0	0
powdery	6	0	7	10	0	20	1	0	0	1	0	0	1	0	1	0	0	0	1	0	0	0	0	1	0	1	0	3	0	1	0	0	0	1	6	0	0	0	1	0	22	0	0	0	0	0	0	0	0
leafy	1	11	2	5	8	7	0	1	0	3	0	0	1	1	0	0	1	0	0	1	0	0	0	0	1	1	0	0	0	0	0	1	0	0	1	3	0	0	0	0	0	15	0	0	1	0	0	0	0
alcoholic	0	0	0	0	0	0	0	0	0	0	0	0	0	0	0	0	0	0	0	1	0	0	0	0	0	0	0	0	0	0	0	0	0	0	0	0	0	0	0	0	0	0	1	0	0	0	0	0	0
animal	1	1	3	1	3	6	0	3	0	2	1	0	0	1	0	2	3	0	0	0	0	0	0	0	0	1	0	0	0	0	0	0	0	0	3	0	0	0	0	0	0	0	0	20	1	0	0	0	0
metallic	5	7	2	1	3	1	1	2	1	3	2	0	0	0	0	0	0	1	2	1	0	0	0	0	1	0	0	0	0	0	0	1	0	1	1	1	0	0	0	0	0	1	0	1	12	0	0	0	0
melon	3	3	2	1	1	0	0	0	0	0	1	0	0	0	0	0	0	0	0	0	0	0	0	0	0	0	0	0	0	0	0	0	0	0	0	1	0	0	0	0	0	0	0	0	0	4	0	1	0
banana	7	2	3	1	0	0	0	0	1	0	0	0	0	0	0	0	0	2	1	1	1	0	0	0	1	0	0	1	0	0	0	0	0	0	0	0	0	0	1	0	0	0	0	0	0	0	7	0	0
jasmin	2	1	2	2	2	2	0	1	1	0	1	0	0	0	3	0	0	0	0	0	0	0	0	0	0	0	0	0	0	0	0	0	0	0	0	0	0	0	0	0	0	0	0	0	0	1	0	4	0
mushroom	0	0	0	0	0	0	0	0	0	0	0	0	0	0	0	0	0	0	0	0	0	0	0	0	0	0	0	0	0	0	0	0	0	0	0	0	0	0	0	0	0	0	0	0	0	0	0	0	0
coconut	2	0	0	0	0	0	0	0	1	0	0	0	1	0	2	0	0	0	1	0	0	0	0	0	0	0	0	0	0	0	0	0	0	0	0	0	0	0	0	0	0	0	0	0	0	0	0	0	0
garlic	0	0	0	0	0	0	0	0	0	0	0	1	0	0	0	0	0	0	0	0	0	1	0	0	0	0	1	0	0	0	2	0	0	0	0	0	0	0	0	0	0	0	0	0	0	0	0	0	0
burnt	0	1	0	0	0	1	0	0	0	1	0	1	0	0	0	0	1	0	0	0	0	0	0	0	0	0	0	1	0	0	0	0	0	0	1	0	0	0	0	0	0	0	0	0	0	0	0	0	0
cognac	0	0	0	0	0	0	0	0	0	0	0	0	0	0	0	0	0	0	0	0	0	0	0	0	0	0	0	0	0	0	0	0	0	0	0	0	0	0	0	0	0	0	0	0	0	0	0	0	0
amber	5	4	5	8	2	40	0	1	1	1	1	0	0	0	0	1	3	0	0	0	0	0	0	0	0	0	0	0	0	0	0	1	0	0	19	1	0	0	0	0	4	1	0	5	1	0	0	0	0
cocoa	0	0	0	0	0	0	0	0	0	0	0	0	0	0	0	0	0	0	0	0	0	0	0	0	0	0	0	0	0	0	0	0	0	0	0	0	0	0	0	0	0	0	0	0	0	0	0	0	0
clean	4	2	7	6	6	12	0	12	0	1	3	0	1	4	1	7	0	0	1	4	0	0	0	0	0	0	0	0	0	0	0	0	0	0	1	3	0	0	0	0	0	1	0	0	0	0	0	0	0
fermented	1	0	0	0	0	0	0	0	0	0	0	0	0	0	0	0	0	1	0	0	1	0	0	0	0	0	0	1	0	0	0	0	0	1	0	0	0	0	0	0	0	0	0	0	0	0	0	0	0
peach	7	2	3	1	0	0	0	1	1	0	1	1	0	0	1	0	0	1	4	1	0	0	0	0	3	0	0	1	0	0	0	0	0	0	0	0	0	1	0	0	0	0	0	0	0	0	0	0	0
vanilla	0	0	0	0	0	0	0	0	0	0	0	0	0	0	0	0	0	0	0	1	0	0	0	0	0	0	0	0	0	0	0	0	0	0	0	0	0	0	0	0	0	0	0	0	0	0	0	0	0
dairy	0	0	0	0	0	0	0	0	0	0	0	0	0	0	0	0	0	0	0	0	0	0	0	0	0	0	0	0	0	0	0	0	0	0	0	0	0	0	0	0	0	0	0	0	0	0	0	0	0
musk	4	1	3	5	0	9	0	1	1	1	1	0	0	0	0	0	1	0	1	0	0	0	0	0	0	0	0	1	0	1	0	0	0	0	5	0	0	1	0	0	0	0	0	7	0	0	0	0	0
pine	13	12	11	8	24	40	1	12	0	2	0	0	1	10	2	12	7	1	0	3	0	0	0	0	0	1	0	0	0	0	0	2	1	0	5	1	0	0	1	19	0	0	0	0	0	0	0	0	0
warm	8	1	3	0	11	15	0	2	0	5	3	0	0	1	0	1	2	0	0	3	0	0	0	1	0	0	0	1	0	0	0	0	0	0	5	0	0	0	0	0	1	0	0	1	1	0	0	0	0
coffee	0	0	0	0	0	0	0	0	0	0	0	0	1	0	0	0	0	0	0	0	0	0	0	0	0	0	0	0	0	0	1	0	0	0	0	0	0	0	0	0	0	0	0	0	0	0	0	0	0
cooked	1	1	0	1	0	0	0	0	0	0	1	0	0	0	0	0	0	1	0	0	0	0	0	0	0	0	0	0	0	0	0	0	0	0	0	0	0	0	0	0	0	0	0	0	0	0	0	0	0
tobacco	11	4	11	8	7	15	0	2	0	3	7	0	3	0	0	0	1	2	2	1	0	0	0	0	0	2	0	1	0	1	0	1	0	0	4	0	0	0	2	3	1	3	0	2	2	0	0	0	0
violet	11	1	16	21	2	26	0	1	0	0	1	0	2	0	0	2	2	0	5	0	0	0	0	0	0	0	0	7	0	1	0	0	0	0	3	0	0	0	0	0	10	1	0	0	0	0	1	0	0
aromatic	2	2	0	0	2	3	0	0	0	0	2	1	0	1	0	0	0	0	0	1	0	0	0	0	0	0	0	1	0	0	0	1	0	0	0	1	0	0	0	0	0	0	0	0	0	0	0	0	0
cinnamon	0	1	1	0	1	0	0	0	0	3	0	0	0	0	0	0	0	0	0	0	0	0	0	0	0	0	0	0	0	0	0	0	0	0	0	0	0	0	0	2	0	1	0	0	1	0	0	0	0
natural	9	5	5	3	8	8	0	6	1	0	4	0	2	1	1	1	1	2	1	1	0	0	0	0	0	0	0	0	0	0	0	0	0	0	1	2	0	0	0	1	0	1	0	3	0	0	0	1	0
orange	1	1	3	0	0	1	0	2	0	0	0	0	0	4	1	0	0	0	0	0	0	0	0	0	0	0	0	0	0	0	0	0	0	0	1	1	0	0	0	0	0	0	0	0	0	0	0	0	0
almond	0	0	0	0	0	0	0	0	0	0	0	0	0	0	0	0	0	0	0	0	0	0	0	0	0	0	0	0	0	0	0	0	0	0	0	0	0	0	0	0	0	0	0	0	0	0	0	0	0
anisic	1	1	0	0	0	0	0	0	0	0	0	0	0	0	0	0	0	0	0	0	0	0	0	0	0	0	0	0	0	0	0	0	0	0	0	0	0	0	0	0	0	1	0	0	0	0	0	0	0
apricot	6	1	2	1	0	2	0	0	1	0	1	0	0	0	1	0	0	1	1	0	0	0	0	0	2	0	0	1	0	0	0	0	0	0	0	0	0	0	0	0	0	0	0	0	0	0	0	0	0
milky	1	0	0	0	0	1	0	0	1	0	0	0	0	0	0	0	0	0	0	0	0	0	0	0	1	0	0	1	0	1	0	0	0	0	0	0	0	0	0	0	0	0	0	0	0	0	0	0	0
cherry	1	1	1	0	0	0	1	1	0	0	0	0	0	0	1	0	0	0	0	1	1	0	0	0	0	0	0	0	0	0	0	0	0	0	0	0	0	0	0	0	0	0	0	0	0	0	1	0	0
fishy	0	0	0	0	0	0	0	0	0	0	0	0	0	0	0	0	0	0	0	0	0	0	0	0	0	0	0	0	0	0	0	0	0	0	0	0	0	0	0	0	0	0	0	1	0	0	0	0	0
rummy	3	0	1	1	0	1	0	0	0	0	0	0	0	0	0	0	0	0	0	0	0	0	0	0	0	1	0	0	0	0	0	0	0	0	1	0	0	0	0	0	0	0	0	0	0	0	0	0	0
grassy	0	5	1	3	2	1	1	5	0	1	0	0	0	0	2	0	1	0	0	3	0	0	0	0	0	0	0	0	0	0	0	0	0	0	0	0	0	0	0	0	0	0	0	0	0	0	0	0	0
grape	1	0	1	1	0	0	0	0	0	0	1	0	0	0	0	0	0	1	0	0	0	0	0	0	0	0	0	0	0	0	0	0	0	0	0	0	0	0	0	0	0	0	0	0	0	0	0	0	0
sharp	0	0	0	0	1	1	1	3	0	2	0	0	0	0	0	0	0	0	0	0	0	0	0	1	0	1	0	0	0	0	0	0	0	1	0	0	0	0	1	1	1	0	0	0	0	0	0	0	0
grapefruit	3	4	2	6	3	6	0	3	1	1	0	3	0	9	1	0	1	0	3	1	0	0	0	0	0	0	1	1	0	0	0	0	0	0	1	1	0	0	0	0	0	0	0	0	0	0	0	0	0
hyacinth	0	0	0	0	0	0	0	0	0	0	0	0	0	0	0	0	0	0	0	0	0	0	0	0	0	0	0	0	0	0	0	0	0	0	0	0	0	0	0	0	0	0	0	0	0	0	0	0	0
hay	0	5	4	2	2	7	0	2	0	0	0	0	2	0	0	0	2	0	0	2	0	0	0	0	0	1	0	0	0	0	0	0	0	0	4	0	0	0	0	1	0	2	0	0	0	0	0	0	0
lemon	1	1	2	1	3	3	0	1	0	0	1	0	0	6	1	0	0	0	1	1	0	0	0	0	0	0	0	0	0	0	0	0	0	0	1	0	0	0	0	1	0	0	0	0	0	0	0	0	0
orris	6	2	7	13	1	23	0	2	2	0	0	0	1	0	0	0	3	0	4	0	0	0	0	0	0	0	0	3	0	1	0	0	0	0	2	0	0	0	0	1	9	0	0	1	0	0	0	0	0
alliaceous	0	0	0	0	0	0	0	0	0	0	0	0	1	0	0	0	0	0	0	0	0	0	0	0	0	0	1	0	0	0	2	0	0	0	0	0	0	0	0	0	0	0	0	0	0	0	0	0	0
geranium	2	1	0	2	0	1	0	0	0	0	3	0	0	0	0	1	0	0	0	2	0	0	0	0	0	0	0	0	0	0	0	0	0	0	0	0	0	0	0	0	0	0	0	0	0	0	0	0	0
savory	0	0	0	0	0	0	0	0	0	0	0	0	0	0	0	0	0	0	0	0	0	1	0	0	0	0	0	0	0	0	1	0	0	0	0	0	0	0	0	0	0	0	0	0	0	0	0	0	0
orangeflower	2	0	1	1	1	1	0	0	0	1	0	0	0	1	0	0	1	0	0	0	0	0	0	0	0	1	1	1	0	0	0	0	0	0	0	0	0	0	0	0	0	0	0	0	0	0	0	0	0
cortex	0	5	1	3	4	2	0	0	0	0	0	0	0	1	0	0	0	0	0	0	0	0	0	0	0	0	0	0	0	0	0	1	0	0	0	3	0	0	0	0	0	2	0	0	0	0	0	0	0
medicinal	0	1	1	0	4	7	0	0	0	1	1	0	0	2	0	1	0	0	0	3	0	0	0	0	0	1	0	0	0	0	0	1	0	0	0	0	0	0	0	2	0	0	0	0	0	0	0	0	0
cucumber	0	0	0	0	0	0	0	0	0	0	0	0	0	0	0	0	0	0	0	0	0	0	0	0	0	0	0	0	0	0	0	0	0	0	0	0	0	0	0	0	0	0	0	0	0	0	0	0	0
leathery	2	4	2	3	1	6	0	1	1	0	2	0	0	0	0	0	2	0	1	2	0	0	0	0	0	2	0	0	0	0	0	0	0	0	0	0	0	0	0	2	0	0	0	3	2	0	0	0	0
sour	6	3	3	1	5	3	0	1	0	1	0	0	0	0	0	2	0	0	0	4	0	0	0	0	0	1	0	0	0	0	0	0	0	0	0	0	0	0	0	0	0	0	0	1	0	0	0	0	0
cooling	5	6	3	2	2	5	0	2	2	1	1	0	0	0	0	0	0	0	0	18	1	0	0	0	0	3	0	1	0	0	0	0	0	0	0	0	0	0	0	4	0	0	1	0	0	0	1	0	0
coumarinic	0	0	0	0	0	0	0	0	0	0	0	0	0	0	0	0	0	0	0	0	0	0	0	0	0	0	0	0	0	0	0	0	0	0	0	0	0	0	0	0	0	0	0	0	0	0	0	0	0
lactonic	1	0	0	0	0	0	0	0	1	0	0	0	0	0	1	0	0	0	1	0	0	0	0	0	0	0	0	0	0	0	0	0	0	0	0	0	0	0	0	0	0	0	0	0	0	0	0	0	0
muguet	0	1	0	7	0	1	0	2	1	0	2	0	0	2	0	2	0	0	0	2	0	0	0	0	0	0	0	0	0	0	0	0	0	0	0	1	0	0	0	0	0	0	0	0	0	0	0	0	0
plum	9	1	2	7	0	1	0	1	0	1	8	0	0	0	0	1	0	3	1	1	0	0	0	0	1	0	0	1	0	0	0	0	0	0	0	0	0	1	2	0	0	0	0	1	1	0	0	0	0
smoky	0	1	0	0	0	0	0	0	1	0	0	0	0	0	0	0	0	0	0	0	0	0	0	0	0	0	0	0	0	0	0	0	0	0	0	0	0	0	0	0	0	0	0	0	1	0	0	0	0
chocolate	1	0	0	0	0	0	0	0	0	0	0	0	0	0	0	0	0	0	0	0	0	0	0	0	0	0	0	0	0	0	0	0	0	0	0	0	0	0	0	0	0	0	0	0	0	0	0	0	0
hazelnut	0	0	0	0	0	0	0	0	0	0	0	0	0	0	0	0	0	0	0	0	0	0	0	0	0	0	0	0	0	0	0	0	0	0	0	0	0	0	0	0	0	0	0	0	0	0	0	0	0
lily	1	2	1	3	0	0	0	1	1	0	1	0	0	1	0	0	0	0	0	0	0	0	0	0	0	0	0	0	0	0	0	0	0	0	0	0	0	0	0	0	0	0	0	0	0	0	0	0	0
raspberry	12	1	4	4	2	14	0	0	0	0	2	0	0	0	0	2	1	2	0	1	1	0	0	0	0	0	0	1	0	0	0	0	0	0	1	0	0	0	0	0	1	0	0	0	0	0	0	0	0
soapy	0	2	0	1	2	2	0	1	0	0	0	0	0	1	0	0	0	0	0	0	0	0	0	0	0	0	0	0	0	0	0	0	0	0	0	1	0	0	0	0	0	0	0	0	0	0	0	0	0
strawberry	0	0	0	0	0	0	0	0	0	0	0	0	0	0	0	0	0	0	0	0	0	0	0	0	0	0	0	0	0	0	0	0	0	0	0	0	0	0	0	0	0	0	0	0	0	0	0	0	0
tea	4	3	3	3	4	7	2	0	0	3	2	0	0	1	0	0	0	1	1	3	0	0	0	0	0	1	0	1	0	0	0	0	0	0	1	0	0	0	0	0	0	2	0	0	1	0	0	0	0
weedy	2	8	3	2	3	5	0	1	1	0	1	0	0	0	1	1	1	0	2	0	0	0	0	0	2	0	0	0	0	0	0	0	0	0	0	1	0	0	0	1	0	0	0	0	2	0	0	1	0
blackcurrant	11	1	2	4	2	0	0	0	0	0	7	0	0	0	0	0	0	1	1	0	0	0	0	0	0	0	0	3	0	0	0	0	0	0	0	0	0	0	2	0	0	1	0	0	0	0	0	0	0
bready	0	0	0	0	0	0	0	0	0	1	0	0	0	0	0	0	0	0	0	1	0	0	0	0	0	0	0	0	0	0	0	0	0	0	0	0	0	0	0	0	0	0	0	0	0	0	0	0	0
lavender	2	1	2	4	5	4	0	0	0	1	0	0	0	1	0	0	1	0	0	1	0	0	0	0	0	0	0	1	0	0	0	0	1	0	0	0	0	0	0	1	0	0	0	0	0	0	0	0	0
cedar	4	3	2	4	6	29	0	3	1	3	0	0	0	0	1	2	2	0	0	2	0	0	0	0	0	0	0	0	0	1	0	1	0	0	7	0	0	0	0	3	1	0	0	1	0	0	0	0	0
terpenic	0	4	2	2	8	11	0	4	0	4	0	1	0	6	1	1	0	0	2	5	0	0	0	0	0	0	0	1	0	0	0	2	0	0	0	0	0	0	0	4	0	0	0	0	0	0	0	0	0
ozone	1	2	0	2	1	4	0	5	0	0	0	0	0	2	0	1	1	0	1	0	0	0	0	0	0	0	1	0	0	0	0	0	0	0	0	4	0	0	0	0	0	0	0	0	0	0	0	0	0
potato	0	0	0	0	0	0	0	0	0	0	0	0	0	0	0	0	0	0	0	0	0	0	0	0	0	0	0	0	0	0	0	0	0	0	0	0	0	0	0	0	0	0	0	0	0	0	0	0	0
celery	1	3	1	0	4	3	0	0	0	3	0	0	0	2	0	0	2	0	0	1	0	0	0	0	0	0	2	0	0	0	1	0	0	0	0	0	0	0	0	0	0	0	0	0	0	0	0	0	0
hawthorn	0	0	0	0	0	0	0	0	0	0	0	0	0	0	0	0	0	0	0	0	0	0	0	0	0	0	0	0	0	0	0	0	0	0	0	0	0	0	0	0	0	0	0	0	0	0	0	0	0
cabbage	0	0	0	0	0	0	0	0	0	0	0	0	0	0	0	0	0	0	0	0	0	0	0	0	0	0	0	0	0	0	0	0	0	0	0	0	0	0	0	0	0	0	0	0	0	0	0	0	0
ammoniacal	0	0	0	0	0	0	0	0	0	0	0	0	0	0	0	0	0	0	0	0	0	0	0	0	0	0	0	0	0	0	0	0	0	0	0	0	0	0	0	0	0	0	0	0	0	0	0	0	0
brandy	2	1	0	0	0	0	0	0	1	0	0	0	0	0	0	0	0	1	0	0	0	0	0	0	0	0	0	1	0	0	0	0	0	1	0	0	0	0	0	0	0	0	0	0	0	0	0	0	0
clove	0	1	3	1	1	4	0	0	0	5	0	0	0	0	0	0	0	0	0	1	0	0	0	0	0	0	0	0	0	0	0	0	0	0	4	0	0	0	0	0	0	0	0	0	0	0	0	0	0
malty	0	0	0	0	0	0	0	0	0	0	0	0	0	0	0	0	0	0	0	0	0	0	0	0	0	0	0	0	0	0	0	0	0	0	0	0	0	0	0	0	0	0	0	0	0	0	0	0	0
sandalwood	0	0	10	4	3	25	1	1	4	1	1	0	1	0	4	4	0	0	2	0	0	0	0	0	0	0	0	0	0	2	0	0	0	0	4	0	0	0	0	0	6	0	0	0	0	0	0	0	0
bergamot	0	1	1	2	3	1	1	0	0	2	0	0	0	1	0	0	1	0	0	0	0	0	0	0	0	0	1	0	0	0	0	0	0	0	0	0	0	0	0	0	0	0	0	0	0	0	0	0	0
solvent	1	0	0	0	1	1	0	0	0	0	0	0	0	1	0	0	0	0	0	1	0	0	0	0	0	1	0	0	0	0	0	1	0	0	1	0	0	0	0	0	0	0	0	0	0	0	0	0	0
chamomile	0	0	0	0	0	0	0	0	0	0	0	0	0	0	0	0	0	0	0	0	0	0	0	0	0	0	0	0	0	0	0	0	0	0	0	0	0	0	0	0	0	0	0	0	0	0	0	0	0
cumin	0	2	3	5	2	2	0	3	0	1	1	0	0	0	0	0	0	0	0	2	0	0	0	0	0	0	0	0	0	0	0	0	0	0	0	0	0	0	0	0	0	0	0	2	0	0	0	0	0
dusty	3	3	1	2	2	14	0	2	0	2	1	0	0	0	0	1	1	0	0	1	0	0	0	0	0	2	0	1	0	0	0	0	0	0	7	0	0	0	0	2	2	0	0	1	1	0	0	0	0
narcissus	0	2	0	0	1	0	0	1	0	0	0	0	0	0	0	0	1	0	0	0	0	0	0	0	1	0	0	0	0	0	0	0	0	0	0	0	0	0	0	0	0	0	0	0	0	0	0	0	0
plastic	0	1	0	0	0	0	0	0	0	0	1	0	0	0	0	0	0	0	0	1	0	0	0	0	0	0	0	0	0	0	0	0	0	0	0	0	0	0	0	0	0	0	0	0	0	0	0	0	0
vetiver	1	1	2	4	3	13	0	4	0	0	0	0	0	1	0	1	5	0	0	1	0	0	0	0	0	0	0	1	0	0	0	0	0	0	1	0	0	0	0	0	3	0	0	1	0	0	0	0	0
bitter	0	0	1	0	2	0	0	1	0	0	0	0	0	0	0	0	0	0	0	2	0	0	0	0	0	0	0	0	0	0	0	0	0	0	0	0	0	0	0	1	0	0	0	0	0	0	0	0	0
fir.needle	4	4	3	2	10	15	0	6	0	1	1	1	1	2	0	9	1	0	1	2	0	0	0	0	1	0	0	0	0	0	0	1	0	0	0	0	0	0	0	5	0	0	0	0	0	0	0	0	0
ripe	4	1	3	2	0	1	0	0	0	0	0	0	0	0	0	0	0	0	0	0	0	0	0	0	1	0	0	1	0	0	0	0	0	0	0	0	0	0	0	0	1	0	0	0	0	0	0	0	0
tomato	0	0	0	0	0	0	0	0	0	0	0	0	0	0	0	0	0	0	0	0	0	0	0	0	0	0	0	0	0	0	0	0	0	0	0	0	0	0	0	0	0	0	0	0	0	0	0	0	0
mandarin	0	0	0	0	1	0	0	0	0	0	0	0	0	1	0	0	0	0	1	0	0	0	0	0	0	0	0	0	0	0	0	0	0	0	0	0	0	0	0	0	0	0	0	0	0	0	0	0	0
marine	0	1	0	2	0	0	0	0	0	0	0	0	0	2	0	1	1	0	0	0	0	0	0	0	0	0	1	0	0	0	0	0	0	0	0	1	0	0	0	0	0	0	0	0	0	0	0	0	0
tonka	0	0	1	0	0	0	0	0	0	2	0	0	0	0	0	0	0	0	0	0	0	0	0	0	0	0	0	0	0	0	0	0	0	0	0	0	0	0	0	2	0	0	0	0	0	0	0	0	0
gassy	0	0	0	0	0	0	0	0	0	0	0	0	0	0	0	0	0	0	0	0	0	0	0	0	0	0	0	0	0	0	0	0	0	0	0	0	0	0	0	0	0	0	0	0	0	0	0	0	0
licorice	0	0	0	0	1	0	0	0	0	0	0	0	0	1	0	0	0	0	0	1	0	0	0	0	0	0	0	0	0	0	0	0	0	0	0	0	0	0	0	0	0	0	0	1	0	0	0	0	0
popcorn	0	0	0	0	0	0	0	0	0	0	0	0	0	0	0	0	0	0	0	0	0	0	0	0	0	0	0	0	0	0	0	0	0	0	0	0	0	0	0	0	0	0	0	0	0	0	0	0	0
juicy	0	0	0	0	0	0	0	0	0	0	0	0	0	0	0	0	0	0	0	0	0	0	0	0	0	0	0	0	0	0	0	0	0	0	0	0	0	0	0	0	0	0	0	0	0	0	0	0	0
mentholic	1	1	3	1	3	1	0	0	0	2	0	0	0	0	0	0	0	0	0	8	0	0	0	0	0	3	0	0	0	0	0	1	0	0	0	0	0	0	0	3	0	0	1	0	0	0	0	0	0
peppery	0	2	2	2	3	7	1	0	0	2	0	0	0	2	0	2	1	0	0	0	0	0	0	0	0	1	0	0	0	0	0	0	0	0	1	0	0	0	0	1	0	0	0	0	0	0	0	0	0
sweaty	0	0	0	0	0	0	0	0	0	0	0	0	0	0	0	0	0	0	0	0	0	0	0	0	0	0	0	0	0	0	0	0	0	0	0	0	0	0	0	0	0	0	0	2	0	0	0	0	0
ketonic	0	0	0	0	0	1	0	0	0	0	0	0	0	0	0	0	0	0	0	0	0	0	0	0	0	0	0	0	0	0	0	1	0	0	1	0	0	0	0	0	0	0	0	0	0	0	0	0	0
corn	0	0	0	0	0	0	0	0	0	0	0	0	0	0	0	0	0	0	0	0	0	0	0	0	0	0	0	0	0	0	0	0	0	0	0	0	0	0	0	0	0	0	0	0	0	0	0	0	0
patchouli	0	1	2	0	2	13	0	1	0	0	0	0	0	0	0	1	6	0	0	3	0	0	0	0	0	2	0	0	0	0	0	1	0	0	3	0	0	0	0	9	1	0	0	0	0	0	0	0	0
orchid	1	2	1	0	1	1	0	1	0	0	0	0	0	0	0	1	0	0	1	0	0	0	0	0	1	0	0	0	0	0	0	0	0	0	0	0	0	0	0	0	0	0	0	0	1	0	0	0	0
beefy	0	0	0	0	0	0	0	0	0	0	0	0	0	0	0	0	0	0	0	0	0	0	0	0	0	0	0	0	0	0	0	0	0	0	0	0	0	0	0	0	0	0	0	0	0	0	0	0	0
lilac	0	1	2	6	1	1	1	0	0	0	1	0	0	2	0	0	0	0	0	0	0	0	0	0	0	0	0	0	0	0	0	0	0	0	0	0	0	0	0	0	0	0	0	0	0	0	0	0	0
ylang	1	0	1	2	0	1	0	0	0	0	0	0	0	0	0	1	0	0	0	0	0	0	0	0	0	0	0	0	0	0	0	0	0	0	0	0	0	0	0	0	0	0	0	0	0	0	0	0	0
lily.of.the.valley	0	1	0	4	0	1	0	0	1	0	1	0	0	0	0	0	0	0	0	0	0	0	0	0	0	0	0	0	0	0	0	0	0	0	0	0	0	0	0	0	0	0	0	0	0	0	0	0	0
magnolia	1	1	2	6	0	1	0	4	0	0	1	0	0	1	0	0	0	0	0	0	0	0	0	0	0	0	0	0	0	0	0	0	0	0	0	1	0	0	0	0	0	0	0	0	0	1	0	1	0
mimosa	0	1	0	0	0	0	0	0	0	0	0	0	0	0	0	0	0	0	0	0	0	0	0	0	0	0	0	0	0	0	0	0	0	0	0	0	0	0	0	0	0	0	0	0	0	0	0	0	0
radish	0	0	0	0	0	0	0	0	0	0	0	0	0	0	0	0	0	0	0	0	0	0	0	0	0	0	0	0	0	0	0	0	0	0	0	0	0	0	0	0	0	0	0	0	0	0	0	0	0
mustard	0	0	0	0	0	0	0	0	0	0	0	0	0	0	0	0	0	0	0	0	0	0	0	0	0	0	0	0	0	0	0	0	0	0	0	0	0	0	0	0	0	0	0	0	0	0	0	0	0
toasted	0	0	0	0	0	0	0	0	0	0	0	0	0	0	0	0	0	0	0	0	0	0	0	0	0	0	0	0	0	0	0	0	0	0	0	0	0	0	0	0	0	0	0	0	0	0	0	0	0
oakmoss	0	0	0	0	0	0	0	0	0	0	0	0	0	0	0	0	0	0	0	0	0	0	0	0	0	0	0	0	0	0	0	0	0	0	0	0	0	0	0	0	0	0	0	0	0	0	0	0	0
odorless	0	0	2	0	0	0	0	0	0	0	0	0	0	0	0	0	0	0	0	0	0	0	0	1	0	0	0	0	0	0	0	0	0	0	0	0	0	0	0	0	0	0	0	0	0	0	0	0	0
tallow	0	0	0	0	0	0	0	0	0	0	0	0	0	0	0	0	0	0	0	0	0	0	0	0	0	0	0	0	0	0	0	0	0	0	0	0	0	0	0	0	0	0	0	0	0	0	0	0	0
[truncated: 113 more columns]

## Sheet: SOM16-Cl-13
Table S2. Co-occurrences symmetric square matrices of odor notes obtained for the cluster SOM16-Cl-13.
Odor note	fruity	green	sweet	floral	herbal	woody	fatty	fresh	waxy	spicy	rose	sulfurous	nutty	citrus	oily	balsamic	earthy	apple	tropical	minty	ethereal	meaty	roasted	caramellic	pineapple	musty	vegetable	berry	winey	creamy	onion	phenolic	pungent	cheesy	dry	aldehydic	buttery	pear	honey	camphoreous	powdery	leafy	alcoholic	animal	metallic	melon	banana	jasmin	mushroom
fruity	412	169	87	32	29	9	44	32	74	8	15	18	7	8	54	0	6	76	54	1	25	2	2	11	67	4	7	13	54	8	3	0	3	9	1	2	9	54	5	0	0	5	3	3	10	17	38	4	7
green	169	226	45	22	25	7	28	29	53	3	5	5	3	5	22	0	9	53	41	3	5	1	0	4	30	3	11	4	13	1	0	0	1	5	2	2	3	44	2	0	1	12	1	0	7	19	24	2	4
sweet	87	45	124	14	8	5	8	11	25	2	13	3	2	0	9	0	3	21	19	1	8	1	0	1	31	1	3	3	13	1	2	0	1	1	0	2	1	13	4	0	0	2	2	0	2	4	17	2	3
floral	32	22	14	63	4	2	5	5	14	1	17	0	0	5	9	0	4	3	4	1	0	0	0	0	3	1	0	3	7	2	0	0	0	0	1	0	2	4	2	0	0	2	1	0	1	1	0	5	5
herbal	29	25	8	4	51	2	2	10	8	2	4	2	2	3	10	0	3	6	3	0	1	1	0	3	1	1	2	0	6	1	1	0	0	1	0	1	1	4	0	0	1	1	0	0	3	1	3	0	5
woody	9	7	5	2	2	14	3	2	1	1	1	0	0	0	3	0	0	3	2	1	0	0	0	0	0	1	2	0	0	1	0	0	0	0	0	0	0	1	0	0	0	1	0	1	0	2	2	0	0
fatty	44	28	8	5	2	3	114	2	43	1	2	0	2	4	37	0	4	3	3	0	1	3	0	0	4	1	2	0	11	3	0	0	0	1	1	0	3	6	0	0	0	1	0	0	0	4	1	0	2
fresh	32	29	11	5	10	2	2	54	13	0	9	0	0	4	9	0	2	13	4	1	1	0	0	0	6	0	1	0	1	1	0	0	0	0	0	0	1	5	1	0	1	3	0	0	3	2	2	3	1
waxy	74	53	25	14	8	1	43	13	128	0	9	0	1	5	28	0	5	13	13	0	1	1	0	2	8	0	3	4	11	8	0	0	0	1	0	2	2	13	3	0	0	5	0	0	2	10	7	1	4
spicy	8	3	2	1	2	1	1	0	0	11	3	1	0	1	1	0	1	1	3	0	0	0	0	1	0	0	1	1	0	0	0	0	0	0	0	0	0	1	0	0	1	1	0	0	0	0	0	0	0
rose	15	5	13	17	4	1	2	9	9	3	41	0	0	4	5	0	3	2	3	2	1	0	0	0	1	0	0	1	4	0	0	0	0	0	1	2	0	1	3	0	1	3	0	0	0	0	0	0	3
sulfurous	18	5	3	0	2	0	0	0	0	1	0	27	1	0	0	0	0	0	11	1	1	2	1	0	3	1	4	0	0	0	3	0	0	1	0	0	0	0	0	0	0	0	0	0	4	0	0	0	2
nutty	7	3	2	0	2	0	2	0	1	0	0	1	11	0	0	0	0	1	1	0	1	1	1	1	1	0	1	0	1	2	0	0	0	1	0	0	0	0	0	0	0	1	0	0	0	0	1	0	0
citrus	8	5	0	5	3	0	4	4	5	1	4	0	0	16	3	0	3	1	0	1	0	0	0	0	0	1	0	0	1	0	0	0	0	0	0	0	0	1	0	0	2	1	0	0	0	0	0	0	1
oily	54	22	9	9	10	3	37	9	28	1	5	0	0	3	94	0	5	6	4	0	0	1	0	3	2	0	2	0	20	2	0	0	0	0	0	1	0	2	0	0	0	0	1	0	0	3	2	2	1
balsamic	0	0	0	0	0	0	0	0	0	0	0	0	0	0	0	0	0	0	0	0	0	0	0	0	0	0	0	0	0	0	0	0	0	0	0	0	0	0	0	0	0	0	0	0	0	0	0	0	0
earthy	6	9	3	4	3	0	4	2	5	1	3	0	0	3	5	0	19	3	2	0	0	0	0	1	0	1	0	0	0	2	0	0	0	0	0	1	0	2	0	0	0	0	0	0	0	2	0	1	4
apple	76	53	21	3	6	3	3	13	13	1	2	0	1	1	6	0	3	86	12	1	2	0	0	2	20	0	0	2	6	1	0	0	0	0	0	0	2	25	1	0	0	3	0	0	2	3	16	0	0
tropical	54	41	19	4	3	2	3	4	13	3	3	11	1	0	4	0	2	12	69	0	1	1	1	0	17	1	3	3	11	0	1	0	0	0	0	1	1	16	2	0	0	2	0	0	5	7	7	0	0
minty	1	3	1	1	0	1	0	1	0	0	2	1	0	1	0	0	0	1	0	4	1	0	0	0	0	0	0	0	0	0	0	0	0	0	0	0	0	0	0	0	0	0	0	0	0	0	0	0	0
ethereal	25	5	8	0	1	0	1	1	1	0	1	1	1	0	0	0	0	2	1	1	32	0	0	2	5	0	0	0	4	0	0	0	1	0	0	2	1	2	0	0	0	0	1	1	1	0	6	0	0
meaty	2	1	1	0	1	0	3	0	1	0	0	2	1	0	1	0	0	0	1	0	0	8	0	0	0	0	1	0	0	1	0	0	0	0	0	0	0	0	0	0	0	0	0	1	1	1	0	0	0
roasted	2	0	0	0	0	0	0	0	0	0	0	1	1	0	0	0	0	0	1	0	0	0	2	1	0	0	0	0	0	0	0	0	0	0	0	0	0	0	0	0	0	0	0	0	0	0	0	0	0
caramellic	11	4	1	0	3	0	0	0	2	1	0	0	1	0	3	0	1	2	0	0	2	0	1	17	0	0	0	0	2	0	0	0	0	0	0	0	0	0	0	0	0	0	0	0	0	0	0	0	0
pineapple	67	30	31	3	1	0	4	6	8	0	1	3	1	0	2	0	0	20	17	0	5	0	0	0	75	0	0	3	8	0	0	0	1	3	0	0	1	13	3	0	0	0	0	1	3	0	14	0	1
musty	4	3	1	1	1	1	1	0	0	0	0	1	0	1	0	0	1	0	1	0	0	0	0	0	0	5	1	0	0	0	1	0	0	0	0	0	0	1	0	0	0	0	0	0	1	0	0	0	0
vegetable	7	11	3	0	2	2	2	1	3	1	0	4	1	0	2	0	0	0	3	0	0	1	0	0	0	1	13	0	0	0	2	0	0	1	0	1	0	0	0	0	0	0	0	0	2	0	1	0	0
berry	13	4	3	3	0	0	0	0	4	1	1	0	0	0	0	0	0	2	3	0	0	0	0	0	3	0	0	13	2	0	0	0	0	0	0	0	1	2	0	0	0	0	0	0	0	0	0	0	0
winey	54	13	13	7	6	0	11	1	11	0	4	0	1	1	20	0	0	6	11	0	4	0	0	2	8	0	0	2	66	0	0	0	1	2	0	1	3	6	0	0	0	0	0	0	1	2	2	0	0
creamy	8	1	1	2	1	1	3	1	8	0	0	0	2	0	2	0	2	1	0	0	0	1	0	0	0	0	0	0	0	11	0	0	0	1	0	0	0	0	0	0	0	0	0	0	0	0	0	1	1
onion	3	0	2	0	1	0	0	0	0	0	0	3	0	0	0	0	0	0	1	0	0	0	0	0	0	1	2	0	0	0	5	0	0	0	0	0	0	0	0	0	0	0	0	0	1	0	0	0	0
phenolic	0	0	0	0	0	0	0	0	0	0	0	0	0	0	0	0	0	0	0	0	0	0	0	0	0	0	0	0	0	0	0	0	0	0	0	0	0	0	0	0	0	0	0	0	0	0	0	0	0
pungent	3	1	1	0	0	0	0	0	0	0	0	0	0	0	0	0	0	0	0	0	1	0	0	0	1	0	0	0	1	0	0	0	3	0	0	1	0	0	0	0	0	0	0	0	0	0	0	0	0
cheesy	9	5	1	0	1	0	1	0	1	0	0	1	1	0	0	0	0	0	0	0	0	0	0	0	3	0	1	0	2	1	0	0	0	12	0	0	1	0	0	0	0	0	0	0	0	0	1	0	2
dry	1	2	0	1	0	0	1	0	0	0	1	0	0	0	0	0	0	0	0	0	0	0	0	0	0	0	0	0	0	0	0	0	0	0	3	0	0	1	0	0	0	1	0	0	0	1	0	0	0
aldehydic	2	2	2	0	1	0	0	0	2	0	2	0	0	0	1	0	1	0	1	0	2	0	0	0	0	0	1	0	1	0	0	0	1	0	0	5	0	1	0	0	0	0	0	0	0	1	0	0	0
buttery	9	3	1	2	1	0	3	1	2	0	0	0	0	0	0	0	0	2	1	0	1	0	0	0	1	0	0	1	3	0	0	0	0	1	0	0	19	0	0	0	0	0	0	0	2	0	0	0	1
pear	54	44	13	4	4	1	6	5	13	1	1	0	0	1	2	0	2	25	16	0	2	0	0	0	13	1	0	2	6	0	0	0	0	0	1	1	0	66	0	0	0	1	0	0	2	9	11	1	0
honey	5	2	4	2	0	0	0	1	3	0	3	0	0	0	0	0	0	1	2	0	0	0	0	0	3	0	0	0	0	0	0	0	0	0	0	0	0	0	8	0	0	0	0	0	0	0	0	0	0
camphoreous	0	0	0	0	0	0	0	0	0	0	0	0	0	0	0	0	0	0	0	0	0	0	0	0	0	0	0	0	0	0	0	0	0	0	0	0	0	0	0	0	0	0	0	0	0	0	0	0	0
powdery	0	1	0	0	1	0	0	1	0	1	1	0	0	2	0	0	0	0	0	0	0	0	0	0	0	0	0	0	0	0	0	0	0	0	0	0	0	0	0	0	2	1	0	0	0	0	0	0	0
leafy	5	12	2	2	1	1	1	3	5	1	3	0	1	1	0	0	0	3	2	0	0	0	0	0	0	0	0	0	0	0	0	0	0	0	1	0	0	1	0	0	1	13	0	0	1	2	1	0	0
alcoholic	3	1	2	1	0	0	0	0	0	0	0	0	0	0	1	0	0	0	0	0	1	0	0	0	0	0	0	0	0	0	0	0	0	0	0	0	0	0	0	0	0	0	6	0	0	0	0	0	1
animal	3	0	0	0	0	1	0	0	0	0	0	0	0	0	0	0	0	0	0	0	1	1	0	0	1	0	0	0	0	0	0	0	0	0	0	0	0	0	0	0	0	0	0	3	1	0	0	0	0
metallic	10	7	2	1	3	0	0	3	2	0	0	4	0	0	0	0	0	2	5	0	1	1	0	0	3	1	2	0	1	0	1	0	0	0	0	0	2	2	0	0	0	1	0	1	14	2	0	0	1
melon	17	19	4	1	1	2	4	2	10	0	0	0	0	0	3	0	2	3	7	0	0	1	0	0	0	0	0	0	2	0	0	0	0	0	1	1	0	9	0	0	0	2	0	0	2	27	4	0	0
banana	38	24	17	0	3	2	1	2	7	0	0	0	1	0	2	0	0	16	7	0	6	0	0	0	14	0	1	0	2	0	0	0	0	1	0	0	0	11	0	0	0	1	0	0	0	4	44	0	0
jasmin	4	2	2	5	0	0	0	3	1	0	0	0	0	0	2	0	1	0	0	0	0	0	0	0	0	0	0	0	0	1	0	0	0	0	0	0	0	1	0	0	0	0	0	0	0	0	0	7	0
mushroom	7	4	3	5	5	0	2	1	4	0	3	2	0	1	1	0	4	0	0	0	0	0	0	0	1	0	0	0	0	1	0	0	0	2	0	0	1	0	0	0	0	0	1	0	1	0	0	0	16
coconut	5	1	1	0	0	0	1	2	2	0	0	0	0	0	4	0	0	0	0	0	1	0	0	0	1	0	0	0	0	1	0	0	0	0	0	0	0	0	0	0	0	0	1	0	0	0	2	0	1
garlic	0	0	1	0	0	0	0	0	0	0	0	1	0	0	0	0	0	0	0	0	0	0	0	0	0	0	1	0	0	0	1	0	0	0	0	0	0	0	0	0	0	0	0	0	0	0	0	0	0
burnt	1	1	0	0	0	0	0	0	0	0	0	0	0	0	0	0	0	0	0	0	0	0	0	1	0	0	0	0	0	0	0	0	0	0	0	0	0	0	0	0	0	0	0	0	0	0	0	0	0
cognac	12	5	5	2	2	0	4	0	6	0	2	0	0	0	4	0	0	1	0	0	1	0	0	0	3	0	0	0	4	1	0	0	0	0	0	0	0	0	0	0	0	1	1	0	0	0	3	0	1
amber	0	0	0	0	0	0	0	1	1	0	1	0	0	0	0	0	0	0	0	0	0	0	0	0	0	0	0	0	0	0	0	0	0	0	0	0	0	0	0	0	0	0	0	0	0	0	0	0	0
cocoa	0	0	0	0	0	0	0	0	0	0	0	0	0	0	0	0	0	0	0	0	0	0	0	0	0	0	0	0	0	0	0	0	0	0	0	0	0	0	0	0	0	0	0	0	0	0	0	0	0
clean	4	5	5	3	3	0	0	6	8	0	3	0	0	3	1	0	0	0	2	0	0	0	0	0	0	0	0	0	0	1	0	0	0	0	1	0	0	0	1	0	1	0	0	0	0	0	0	1	0
fermented	10	3	4	0	0	0	1	0	1	0	0	0	0	0	4	0	0	1	0	0	1	0	0	3	0	0	0	0	3	0	0	0	0	0	0	0	0	0	0	0	0	0	0	0	0	3	2	0	0
peach	7	4	5	2	0	0	5	2	1	0	0	0	0	0	3	0	0	1	2	0	1	0	0	0	4	0	0	0	1	0	0	0	0	0	0	0	3	3	0	0	0	0	0	0	0	0	1	1	0
vanilla	0	0	0	0	0	0	0	0	0	0	0	0	0	0	0	0	0	0	0	0	0	0	0	0	0	0	0	0	0	0	0	0	0	0	0	0	0	0	0	0	0	0	0	0	0	0	0	0	0
dairy	12	10	0	2	1	0	8	0	10	1	0	0	0	0	3	0	1	0	0	0	0	0	0	0	0	0	0	0	2	3	0	0	0	2	0	0	1	0	0	0	0	0	0	0	0	4	0	0	0
musk	1	0	0	0	0	0	0	0	0	0	0	0	0	0	0	0	0	0	0	0	0	0	0	0	0	0	0	0	0	0	0	0	0	0	0	0	0	0	0	0	0	0	0	0	0	0	0	0	0
pine	0	0	0	0	0	0	0	0	0	0	0	0	0	0	0	0	0	0	0	0	0	0	0	0	0	0	0	0	0	0	0	0	0	0	0	0	0	0	0	0	0	0	0	0	0	0	0	0	0
warm	3	2	1	1	2	0	0	1	0	0	1	0	0	0	0	0	0	2	0	0	0	0	0	2	2	0	0	0	1	0	0	0	0	0	0	0	0	0	1	0	0	0	0	0	0	0	0	0	0
coffee	0	0	0	0	0	0	0	0	0	0	0	0	0	0	0	0	0	0	0	0	0	0	0	0	0	0	0	0	0	0	0	0	0	0	0	0	0	0	0	0	0	0	0	0	0	0	0	0	0
cooked	1	1	0	0	0	0	0	0	0	0	0	2	1	0	0	0	0	0	1	0	0	1	1	0	0	0	1	0	0	0	0	0	0	0	0	0	0	0	0	0	0	0	0	0	1	0	0	0	0
tobacco	1	0	0	0	1	0	0	0	0	0	0	0	0	0	1	0	0	1	0	0	0	0	0	0	0	0	0	0	0	0	0	0	0	0	0	0	0	0	0	0	0	0	0	0	0	0	0	0	0
violet	4	12	4	4	1	1	0	1	6	0	0	0	0	0	1	0	0	4	3	0	0	0	0	0	0	0	0	0	0	0	0	0	0	0	0	0	0	1	0	0	0	5	0	0	0	4	1	0	0
aromatic	3	0	0	0	0	0	0	0	0	0	0	0	0	0	0	0	0	0	0	0	2	0	0	0	0	0	0	0	0	0	0	0	0	0	0	0	0	0	0	0	0	0	0	0	0	0	0	0	1
cinnamon	0	0	0	0	0	0	0	0	0	0	0	0	0	0	0	0	0	0	0	0	0	0	0	0	0	0	0	0	0	0	0	0	0	0	0	0	0	0	0	0	0	0	0	0	0	0	0	0	0
natural	3	5	1	2	1	0	0	3	5	1	2	0	0	0	1	0	1	1	4	0	0	0	0	0	0	0	0	0	1	1	0	0	0	0	0	0	0	0	0	0	0	1	0	0	1	0	0	1	0
orange	4	1	2	2	3	0	0	0	1	1	5	0	0	0	3	0	0	0	0	0	0	0	0	0	0	0	1	0	1	0	0	0	0	0	0	2	0	0	0	0	0	0	0	0	0	0	0	0	0
almond	0	0	0	0	0	0	0	0	0	0	0	0	0	0	0	0	0	0	0	0	0	0	0	0	0	0	0	0	0	0	0	0	0	0	0	0	0	0	0	0	0	0	0	0	0	0	0	0	0
anisic	1	0	1	2	0	0	0	1	0	0	0	0	0	0	0	0	0	0	0	0	0	0	0	0	0	0	0	0	0	0	0	0	0	0	0	0	0	0	0	0	0	0	0	0	0	0	0	2	0
apricot	12	4	7	2	1	1	0	1	2	1	2	0	1	0	2	0	0	2	1	0	0	0	0	0	4	0	0	1	1	0	0	0	0	0	0	0	1	6	0	0	0	0	0	0	0	0	7	0	0
milky	1	2	0	1	0	0	3	0	1	0	0	0	0	0	1	0	0	0	0	0	0	0	0	0	0	0	0	0	0	0	0	0	0	0	0	0	1	0	0	0	0	0	0	0	0	0	0	1	0
cherry	3	1	2	0	0	0	0	0	0	0	0	0	0	0	0	0	0	1	2	0	0	0	0	0	3	0	0	0	0	0	0	0	0	0	0	0	0	0	0	0	0	0	0	0	0	0	2	0	0
fishy	2	1	0	0	0	0	0	0	0	0	0	0	0	0	0	0	0	0	1	0	0	0	0	0	0	0	0	0	0	0	0	0	0	0	0	0	0	2	0	0	0	0	0	0	0	0	0	0	0
rummy	14	4	3	0	0	1	1	2	1	1	1	0	0	0	0	0	0	3	2	0	2	0	0	0	4	0	0	1	2	0	0	0	0	0	0	0	1	4	0	0	0	0	0	0	0	0	2	0	0
grassy	6	6	1	0	2	0	0	2	1	0	0	0	0	0	1	0	0	1	2	0	0	0	0	0	1	0	1	0	2	0	0	0	0	1	0	0	0	2	0	0	0	0	0	0	0	0	2	0	0
grape	6	2	3	1	0	0	0	0	2	0	0	0	0	0	2	0	0	3	0	0	0	1	0	0	2	0	0	1	3	0	0	0	0	0	0	0	0	2	0	0	0	0	0	1	0	0	1	0	0
sharp	5	1	3	0	0	0	0	0	0	0	0	0	0	0	0	0	0	0	0	0	2	0	0	0	3	0	0	0	1	0	0	0	2	0	0	0	0	0	0	0	0	0	1	0	0	0	1	0	0
grapefruit	1	2	0	0	0	1	0	1	0	0	1	0	0	0	0	0	0	2	1	1	0	0	0	0	1	0	0	0	0	0	0	0	0	0	0	0	0	0	0	0	0	0	0	0	0	0	0	0	0
hyacinth	2	2	1	0	0	0	0	0	0	0	0	0	0	0	0	0	0	0	1	0	0	0	0	0	1	0	0	0	0	0	0	0	0	0	0	0	0	1	1	0	0	0	0	0	0	0	1	0	0
hay	0	0	0	0	0	0	0	0	0	0	0	0	0	0	0	0	0	0	0	0	0	0	0	0	0	0	0	0	0	0	0	0	0	0	0	0	0	0	0	0	0	0	0	0	0	0	0	0	0
lemon	1	0	0	0	0	0	0	0	0	0	0	0	0	0	0	0	0	0	0	0	1	0	0	0	0	0	0	0	0	0	0	0	0	0	0	0	0	0	0	0	0	0	0	0	0	0	1	0	0
orris	2	1	4	1	0	1	2	0	3	1	0	0	0	0	1	0	0	0	0	0	0	0	0	0	0	0	0	1	1	0	0	0	0	0	0	0	0	0	0	0	0	0	0	0	0	0	0	0	0
alliaceous	2	1	0	0	0	0	0	0	0	0	0	2	0	0	0	0	0	0	0	0	0	0	0	0	0	0	0	0	0	0	0	0	0	0	0	0	0	0	0	0	0	0	0	0	0	0	0	0	0
geranium	2	1	2	3	0	0	0	0	0	2	6	0	0	1	0	0	0	0	2	0	0	0	0	0	0	0	0	1	0	0	0	0	0	0	1	0	0	0	0	0	1	2	0	0	1	0	0	0	0
savory	1	0	0	0	1	0	1	0	1	0	0	0	0	0	1	0	0	0	0	0	0	1	0	1	0	0	0	0	0	0	0	0	0	0	0	0	0	0	0	0	0	0	0	0	0	0	0	0	0
orangeflower	0	0	1	1	0	0	0	0	0	0	1	0	0	0	1	0	0	0	0	0	0	0	0	0	0	0	0	0	1	0	0	0	0	0	0	0	0	0	0	0	0	0	0	0	0	0	0	0	0
cortex	4	4	1	0	0	0	0	0	0	0	0	0	0	0	0	0	0	0	1	0	0	0	0	0	1	0	0	0	0	0	0	0	0	0	0	0	0	2	1	0	0	0	0	0	0	1	2	0	0
medicinal	0	0	0	0	0	0	0	0	0	0	0	0	0	0	0	0	0	0	0	0	0	0	0	0	0	0	0	0	0	0	0	0	0	0	0	0	0	0	0	0	0	0	0	0	0	0	0	0	0
cucumber	1	6	1	2	0	1	0	1	2	0	0	0	0	0	1	0	0	1	1	0	0	0	0	0	0	0	0	0	0	0	0	0	0	0	0	0	0	1	0	0	0	2	0	0	0	4	2	0	0
leathery	0	0	0	0	0	0	0	0	0	0	0	0	0	0	0	0	0	0	0	0	0	0	0	0	0	0	0	0	0	0	0	0	0	0	0	0	0	0	0	0	0	0	0	0	0	0	0	0	0
sour	2	0	1	0	0	1	1	0	0	0	0	0	0	0	0	0	0	0	0	0	0	0	0	0	0	0	0	0	0	0	0	0	0	0	0	0	0	0	0	0	0	0	0	0	0	1	1	0	0
cooling	1	0	0	0	0	0	0	0	0	0	0	0	0	0	0	0	0	1	0	0	0	0	0	0	0	0	0	0	0	0	0	0	0	0	0	0	0	0	0	0	0	0	0	0	1	0	0	0	0
coumarinic	0	0	0	0	0	0	0	0	0	0	0	0	0	0	0	0	0	0	0	0	0	0	0	0	0	0	0	0	0	0	0	0	0	0	0	0	0	0	0	0	0	0	0	0	0	0	0	0	0
lactonic	2	1	0	1	0	0	0	0	0	0	0	0	0	0	0	0	0	0	0	0	0	0	0	0	0	0	0	0	0	0	0	0	0	0	0	0	0	1	0	0	0	0	0	0	0	0	0	2	0
muguet	0	0	0	1	0	0	0	1	0	0	0	0	0	0	0	0	0	0	0	0	0	0	0	0	0	0	0	0	0	0	0	0	0	0	0	0	0	0	0	0	0	0	0	0	0	0	0	0	0
plum	2	1	2	0	0	1	0	0	0	0	0	0	0	0	0	0	0	1	1	0	1	0	0	0	1	0	0	0	0	0	0	0	0	0	0	0	0	0	0	0	0	0	0	0	0	0	1	0	0
smoky	0	0	0	0	0	0	0	0	0	0	0	0	0	0	0	0	0	0	0	0	0	0	0	0	0	0	0	0	0	0	0	0	0	0	0	0	0	0	0	0	0	0	0	0	0	0	0	0	0
chocolate	0	0	0	0	1	0	0	0	0	0	0	1	0	0	0	0	0	0	0	0	0	0	0	0	0	0	0	0	0	0	0	0	0	0	0	0	0	0	0	0	0	0	0	0	0	0	0	0	1
hazelnut	1	0	0	0	0	0	0	0	0	0	0	0	0	1	0	0	0	1	0	0	0	0	0	0	0	0	0	0	0	0	0	0	0	0	0	0	0	0	0	0	0	0	0	0	0	0	0	0	0
lily	0	0	0	0	0	0	0	0	0	0	0	0	0	0	0	0	0	0	0	0	0	0	0	0	0	0	0	0	0	0	0	0	0	0	0	0	0	0	0	0	0	0	0	0	0	0	0	0	0
raspberry	5	2	2	3	0	0	0	1	0	0	0	0	0	0	0	0	0	0	2	0	0	0	0	0	1	0	0	1	0	0	0	0	0	0	0	0	0	2	0	0	0	0	0	0	0	0	0	1	1
soapy	6	2	3	2	1	0	1	1	9	0	0	0	1	1	1	0	0	1	0	0	0	0	0	0	1	0	0	0	0	3	0	0	0	0	0	0	0	0	0	0	0	0	0	0	0	0	0	0	1
strawberry	4	2	2	1	0	0	0	1	0	0	0	0	0	0	0	0	0	3	1	0	0	0	0	0	3	0	0	0	1	0	0	0	0	0	0	0	1	2	0	0	0	0	0	0	0	0	0	0	0
tea	1	2	1	1	0	0	0	0	0	0	0	0	0	0	1	0	0	0	1	0	0	0	0	0	0	0	0	0	0	0	0	0	0	0	0	0	0	0	0	0	0	0	0	0	0	1	1	0	0
weedy	1	2	0	0	0	0	0	0	0	0	0	1	0	0	0	0	0	0	1	0	0	1	0	0	1	0	1	0	0	0	0	0	0	0	0	0	0	0	1	0	0	0	0	0	1	0	0	0	0
blackcurrant	1	0	0	1	1	0	0	0	0	0	0	1	0	0	0	0	0	0	1	0	0	0	0	0	0	0	0	1	0	0	0	0	0	0	0	0	0	1	0	0	0	0	0	0	0	0	0	0	1
bready	0	0	0	0	0	0	0	0	0	0	0	0	0	0	0	0	0	0	0	0	0	0	0	0	0	0	0	0	0	0	0	0	0	0	0	0	0	0	0	0	0	0	0	0	0	0	0	0	0
lavender	1	1	0	1	2	1	0	1	0	0	0	0	0	0	1	0	0	0	0	0	0	0	0	0	0	0	0	0	0	0	0	0	0	0	0	0	0	0	0	0	0	0	0	0	0	0	0	0	0
cedar	0	0	0	0	0	0	0	0	0	0	0	0	0	0	0	0	0	0	0	0	0	0	0	0	0	0	0	0	0	0	0	0	0	0	0	0	0	0	0	0	0	0	0	0	0	0	0	0	0
terpenic	0	0	0	0	0	0	0	0	0	0	0	0	0	0	0	0	0	0	0	0	0	0	0	0	0	0	0	0	0	0	0	0	0	0	0	0	0	0	0	0	0	0	0	0	0	0	0	0	0
ozone	0	0	0	0	0	0	0	0	0	0	0	0	0	0	0	0	0	0	0	0	0	0	0	0	0	0	0	0	0	0	0	0	0	0	0	0	0	0	0	0	0	0	0	0	0	0	0	0	0
potato	1	0	0	0	1	0	0	0	0	0	0	1	1	0	0	0	0	0	1	0	0	0	1	0	0	0	0	0	0	0	0	0	0	1	0	0	0	0	0	0	0	0	0	0	0	0	0	0	1
celery	1	0	0	0	0	0	0	0	0	0	0	0	0	0	0	0	0	0	0	0	0	0	0	0	0	0	0	0	0	0	0	0	0	0	0	0	0	1	0	0	0	0	0	0	0	0	0	0	0
hawthorn	0	0	0	0	0	0	0	0	0	0	0	0	0	0	0	0	0	0	0	0	0	0	0	0	0	0	0	0	0	0	0	0	0	0	0	0	0	0	0	0	0	0	0	0	0	0	0	0	0
cabbage	1	0	0	0	1	0	0	0	0	0	0	1	0	0	0	0	0	0	0	0	0	0	0	0	1	0	0	0	0	0	0	0	0	2	0	0	0	0	0	0	0	0	0	0	0	0	0	0	1
ammoniacal	0	0	0	0	0	0	0	0	0	0	0	0	0	0	0	0	0	0	0	0	0	0	0	0	0	0	0	0	0	0	0	0	0	0	0	0	0	0	0	0	0	0	0	0	0	0	0	0	0
brandy	14	2	7	0	1	0	0	0	3	0	1	0	0	0	5	0	0	4	0	0	2	0	0	2	0	0	1	0	6	0	0	0	0	0	0	0	1	1	0	0	0	0	2	0	1	0	1	0	0
clove	0	0	0	0	0	0	0	0	0	0	0	0	0	0	0	0	0	0	0	0	0	0	0	0	0	0	0	0	0	0	0	0	0	0	0	0	0	0	0	0	0	0	0	0	0	0	0	0	0
malty	0	0	0	0	0	0	0	0	0	0	0	0	0	0	0	0	0	0	0	0	0	0	0	0	0	0	0	0	0	0	0	0	0	0	0	0	0	0	0	0	0	0	0	0	0	0	0	0	0
sandalwood	0	0	0	0	0	0	0	0	0	0	0	0	0	0	0	0	0	0	0	0	0	0	0	0	0	0	0	0	0	0	0	0	0	0	0	0	0	0	0	0	0	0	0	0	0	0	0	0	0
bergamot	0	1	0	0	0	1	0	1	0	0	1	0	0	0	0	0	0	1	0	1	0	0	0	0	0	0	0	0	0	0	0	0	0	0	0	0	0	0	0	0	0	0	0	0	0	0	1	0	0
solvent	5	0	1	0	0	0	0	0	0	0	0	0	0	0	0	0	0	0	0	0	2	0	0	0	0	0	0	0	0	0	0	0	0	0	0	0	0	2	0	0	0	0	0	0	0	0	2	0	0
chamomile	2	1	1	2	1	0	0	1	0	0	1	0	0	0	0	0	0	0	1	0	0	0	0	0	0	0	0	0	0	0	0	0	0	0	0	0	0	0	0	0	0	0	0	0	0	0	0	0	0
cumin	1	1	2	0	2	2	0	1	0	1	0	0	0	1	0	0	0	0	0	0	0	0	0	0	0	0	0	0	0	0	0	0	0	0	0	0	0	0	0	0	1	0	0	0	0	0	0	0	0
dusty	0	0	0	0	0	0	0	0	0	0	0	0	0	0	0	0	0	0	0	0	0	0	0	0	0	0	0	0	0	0	0	0	0	0	0	0	0	0	0	0	0	0	0	0	0	0	0	0	0
narcissus	1	1	0	0	0	0	0	0	0	0	0	0	0	0	0	0	0	0	0	0	0	0	0	0	0	0	0	0	0	0	0	0	0	0	0	0	0	1	0	0	0	0	0	0	0	0	1	0	0
plastic	0	1	0	0	1	0	0	0	0	0	0	1	0	0	0	0	0	0	0	0	0	1	0	0	0	0	1	0	0	0	0	0	0	0	1	0	0	0	0	0	0	0	0	0	1	0	0	0	0
vetiver	0	0	0	0	0	0	0	0	0	0	0	0	0	0	0	0	0	0	0	0	0	0	0	0	0	0	0	0	0	0	0	0	0	0	0	0	0	0	0	0	0	0	0	0	0	0	0	0	0
bitter	1	0	1	0	0	0	0	0	0	0	0	0	0	0	0	0	0	1	0	0	0	0	0	0	0	0	0	0	0	0	0	0	0	0	0	0	0	0	0	0	0	0	0	0	0	0	0	0	0
fir needle	0	0	0	0	0	0	0	0	0	0	0	0	0	0	0	0	0	0	0	0	0	0	0	0	0	0	0	0	0	0	0	0	0	0	0	0	0	0	0	0	0	0	1	0	0	0	0	0	0
ripe	8	4	3	0	0	0	0	0	0	0	0	1	0	0	0	0	0	4	2	0	0	0	0	0	3	0	0	0	1	0	0	0	0	0	0	0	0	1	0	0	0	0	0	0	1	0	3	0	0
tomato	1	0	1	0	0	0	0	0	0	0	0	2	0	0	0	0	0	0	0	0	0	0	0	0	1	0	1	0	0	0	1	0	0	0	0	0	0	0	0	0	0	0	0	0	1	0	0	0	0
mandarin	0	0	0	0	0	0	0	0	0	0	0	0	0	0	0	0	0	0	0	0	0	0	0	0	0	0	0	0	0	0	0	0	0	0	0	0	0	0	0	0	0	0	0	0	0	0	0	0	0
marine	0	0	0	0	0	0	0	0	0	0	0	0	0	0	0	0	0	0	0	0	0	0	0	0	0	0	0	0	0	0	0	0	0	0	0	0	0	0	0	0	0	0	0	0	0	0	0	0	0
tonka	0	0	0	0	0	0	0	0	0	0	0	0	0	0	0	0	0	0	0	0	0	0	0	0	0	0	0	0	0	0	0	0	0	0	0	0	0	0	0	0	0	0	0	0	0	0	0	0	0
gassy	0	0	0	0	0	0	0	0	0	0	0	0	0	0	0	0	0	0	0	0	0	0	0	0	0	0	0	0	0	0	0	0	0	0	0	0	0	0	0	0	0	0	0	0	0	0	0	0	0
licorice	1	1	1	0	0	0	0	0	1	0	1	0	0	0	1	0	0	0	1	0	0	0	0	0	0	0	0	0	1	0	0	0	0	0	0	0	0	1	1	0	0	0	0	0	0	0	0	0	0
popcorn	0	0	0	0	0	0	0	0	0	0	0	0	0	0	0	0	0	0	0	0	0	0	0	0	0	0	0	0	0	0	0	0	0	0	0	0	0	0	0	0	0	0	0	0	0	0	0	0	0
juicy	6	3	3	1	0	0	1	1	0	1	1	0	0	0	1	0	0	0	3	0	1	0	0	0	6	0	0	0	0	0	0	0	0	0	1	0	0	2	0	0	0	0	0	0	0	1	1	0	0
mentholic	0	0	0	0	0	0	0	0	0	0	0	0	0	0	0	0	0	0	0	0	0	0	0	0	0	0	0	0	0	0	0	0	0	0	0	0	0	0	0	0	0	0	0	0	0	0	0	0	0
peppery	1	0	0	0	0	0	0	0	0	1	0	0	0	0	0	0	0	0	1	0	0	0	0	0	0	0	0	0	0	0	0	0	0	0	0	0	0	0	0	0	0	0	0	0	0	0	0	0	0
sweaty	3	2	2	0	0	0	0	0	0	0	0	0	0	0	0	0	0	0	0	0	0	0	0	0	1	0	0	1	0	0	0	0	0	1	0	0	0	0	0	0	0	0	0	0	0	0	0	0	0
ketonic	0	0	0	0	0	0	0	0	0	0	0	0	0	0	0	0	0	0	0	0	0	0	0	0	0	0	0	0	0	0	0	0	0	0	0	0	0	0	0	0	0	0	0	0	0	0	0	0	0
corn	0	0	0	0	0	0	0	0	0	0	0	0	0	0	0	0	0	0	0	0	0	0	0	0	0	0	0	0	0	0	0	0	0	0	0	0	0	0	0	0	0	0	0	0	0	0	0	0	0
patchouli	0	0	0	0	0	0	0	0	0	0	0	0	0	0	0	0	0	0	0	0	0	0	0	0	0	0	0	0	0	0	0	0	0	0	0	0	0	0	0	0	0	0	0	0	0	0	0	0	0
orchid	3	3	0	1	2	0	0	0	1	0	0	0	0	0	0	0	0	0	0	0	0	0	0	0	0	0	0	0	0	0	0	0	0	0	0	0	1	0	0	0	0	1	0	0	2	0	1	0	1
beefy	0	0	0	0	0	0	0	0	0	0	0	0	0	0	0	0	0	0	0	0	0	0	0	0	0	0	0	0	0	0	0	0	0	0	0	0	0	0	0	0	0	0	0	0	0	0	0	0	0
lilac	0	0	0	0	0	0	0	0	0	0	0	0	0	0	0	0	0	0	0	0	0	0	0	0	0	0	0	0	0	0	0	0	0	0	0	0	0	0	0	0	0	0	0	0	0	0	0	0	0
ylang	1	0	0	0	0	0	0	0	0	0	0	0	0	0	0	0	0	0	0	0	0	0	0	0	0	0	0	0	0	0	0	0	0	0	0	0	0	0	0	0	0	0	0	0	0	0	0	0	0
lily of the valley	0	0	0	0	0	0	0	0	0	0	0	0	0	0	0	0	0	0	0	0	0	0	0	0	0	0	0	0	0	0	0	0	0	0	0	0	0	0	0	0	0	0	0	0	0	0	0	0	0
magnolia	0	0	0	1	0	0	0	0	0	0	1	0	0	0	0	0	0	0	0	0	0	0	0	0	0	0	0	0	0	0	0	0	0	0	0	0	0	0	0	0	0	0	0	0	0	0	0	0	0
mimosa	0	0	0	0	0	0	0	0	0	0	0	0	0	0	0	0	0	0	0	0	0	0	0	0	0	0	0	0	0	0	0	0	0	0	0	0	0	0	0	0	0	0	0	0	0	0	0	0	0
radish	1	0	0	0	1	0	1	0	0	0	0	1	1	0	0	0	0	0	0	0	0	1	0	0	0	0	0	0	0	1	0	0	0	0	0	0	0	0	0	0	0	0	0	0	0	0	0	0	1
mustard	0	0	0	0	0	0	0	0	0	0	0	0	0	0	0	0	0	0	0	0	0	0	0	0	0	0	0	0	0	0	0	0	0	0	0	0	0	0	0	0	0	0	0	0	0	0	0	0	0
toasted	0	0	0	0	0	0	0	0	0	0	0	0	0	0	0	0	0	0	0	0	0	0	0	0	0	0	0	0	0	0	0	0	0	0	0	0	0	0	0	0	0	0	0	0	0	0	0	0	0
oakmoss	0	0	0	0	0	0	0	0	0	0	0	0	0	0	0	0	0	0	0	0	0	0	0	0	0	0	0	0	0	0	0	0	0	0	0	0	0	0	0	0	0	0	0	0	0	0	0	0	0
odorless	1	0	0	0	0	0	0	0	0	0	0	0	0	0	0	0	0	0	0	0	0	0	0	0	0	0	0	0	1	0	0	0	0	0	0	0	0	0	0	0	0	0	0	0	0	0	0	0	0
tallow	0	0	0	0	0	0	0	0	0	0	0	0	0	0	0	0	0	0	0	0	0	0	0	0	0	0	0	0	0	0	0	0	0	0	0	0	0	0	0	0	0	0	0	0	0	0	0	0	0
[truncated: 113 more columns]

## Sheet: SOM16-Cl-14
Table S2. Co-occurrences symmetric square matrices of odor notes obtained for the cluster SOM16-Cl-14.
Odor note	fruity	green	sweet	floral	herbal	woody	fatty	fresh	waxy	spicy	rose	sulfurous	nutty	citrus	oily	balsamic	earthy	apple	tropical	minty	ethereal	meaty	roasted	caramellic	pineapple	musty	vegetable	berry	winey	creamy	onion	phenolic	pungent	cheesy	dry	aldehydic	buttery	pear	honey	camphoreous	powdery	leafy	alcoholic	animal	metallic	melon	banana	jasmin	mushroom
fruity	375	93	96	25	43	10	21	19	26	14	5	25	4	8	19	1	8	62	46	4	38	6	0	24	50	7	4	23	35	14	3	3	12	39	5	1	19	13	1	1	1	3	6	2	5	14	29	5	4
green	93	137	32	14	26	5	3	13	16	16	4	15	2	3	7	1	8	19	23	4	8	3	0	1	18	6	4	4	8	1	4	2	7	8	1	2	0	4	0	0	0	3	2	2	5	6	8	1	0
sweet	96	32	147	9	18	7	8	5	9	12	2	5	3	4	7	0	5	17	16	4	19	0	1	25	25	5	3	8	9	12	3	1	11	4	4	1	15	2	0	0	0	1	3	0	0	6	16	3	2
floral	25	14	9	45	11	2	3	3	6	2	3	0	0	4	0	1	2	3	2	0	1	0	0	2	1	0	0	1	2	1	0	0	0	1	1	0	0	0	0	0	0	1	0	1	0	0	1	2	1
herbal	43	26	18	11	78	7	5	9	4	9	2	5	2	2	6	0	16	6	5	2	3	2	0	4	1	5	2	0	11	0	0	0	2	8	0	1	0	0	0	1	0	1	1	1	0	0	1	2	3
woody	10	5	7	2	7	24	2	3	3	7	2	0	1	1	2	1	1	2	1	2	2	0	0	1	2	0	0	1	1	0	0	0	0	0	2	2	0	0	0	0	0	0	0	0	0	1	1	0	0
fatty	21	3	8	3	5	2	56	0	12	1	0	1	1	1	14	0	2	4	2	0	2	2	0	1	4	2	1	1	1	8	0	1	0	10	1	3	6	0	0	0	1	0	1	0	1	0	1	0	1
fresh	19	13	5	3	9	3	0	35	2	3	0	1	0	0	1	0	2	5	1	2	2	1	1	0	5	0	0	4	1	0	2	0	0	0	0	1	0	0	0	0	0	1	0	0	1	1	0	2	1
waxy	26	16	9	6	4	3	12	2	43	2	1	0	0	2	5	0	0	5	4	0	0	0	0	0	8	2	1	1	4	8	0	0	1	6	0	1	1	0	0	0	0	0	0	0	0	3	2	1	2
spicy	14	16	12	2	9	7	1	3	2	33	1	0	0	1	1	0	0	2	3	2	2	0	0	3	2	1	1	1	1	0	0	0	4	0	1	2	0	0	0	0	0	1	1	0	2	1	0	1	0
rose	5	4	2	3	2	2	0	0	1	1	11	0	0	0	0	0	0	1	0	0	0	0	0	0	0	0	0	0	2	0	0	0	0	0	0	0	0	0	1	0	0	0	0	0	0	0	0	0	0
sulfurous	25	15	5	0	5	0	1	1	0	0	0	61	0	0	1	0	3	0	19	0	0	15	9	0	1	2	6	0	0	0	11	0	1	17	0	0	0	0	0	0	0	0	0	0	3	0	0	0	1
nutty	4	2	3	0	2	1	1	0	0	0	0	0	20	0	0	0	1	0	0	0	3	0	0	2	0	4	2	1	0	1	0	0	4	1	1	0	5	0	0	0	0	0	1	1	2	0	0	0	0
citrus	8	3	4	4	2	1	1	0	2	1	0	0	0	12	0	0	1	1	1	0	0	0	0	0	1	0	0	1	0	0	0	0	1	0	0	0	0	1	0	0	0	0	0	0	0	0	1	0	0
oily	19	7	7	0	6	2	14	1	5	1	0	1	0	0	33	0	1	3	1	0	2	1	0	2	3	1	1	0	3	2	0	1	0	5	1	0	2	1	0	0	0	0	0	0	0	0	1	1	2
balsamic	1	1	0	1	0	1	0	0	0	0	0	0	0	0	0	3	0	0	0	0	0	0	0	1	0	0	0	0	0	0	0	0	0	0	0	0	0	0	0	0	0	0	0	0	0	0	0	0	0
earthy	8	8	5	2	16	1	2	2	0	0	0	3	1	1	1	0	23	2	0	0	1	0	0	0	1	2	3	0	3	0	0	0	2	2	0	1	0	0	0	0	0	0	1	0	0	0	0	0	2
apple	62	19	17	3	6	2	4	5	5	2	1	0	0	1	3	0	2	68	10	0	4	0	0	4	14	0	0	6	13	0	0	0	1	1	0	2	2	5	0	0	1	0	0	0	0	3	8	0	0
tropical	46	23	16	2	5	1	2	1	4	3	0	19	0	1	1	0	0	10	57	0	6	4	1	2	7	3	3	5	0	1	2	0	2	12	1	0	0	2	0	0	0	0	1	0	4	4	5	0	1
minty	4	4	4	0	2	2	0	2	0	2	0	0	0	0	0	0	0	0	0	11	1	0	0	0	0	0	2	0	0	0	0	0	0	1	0	0	0	0	0	0	0	1	0	0	0	0	0	0	0
ethereal	38	8	19	1	3	2	2	2	0	2	0	0	3	0	2	0	1	4	6	1	54	0	0	3	4	2	1	1	5	0	0	0	6	2	0	2	2	1	0	2	1	0	4	0	1	0	7	0	0
meaty	6	3	0	0	2	0	2	1	0	0	0	15	0	0	1	0	0	0	4	0	0	32	8	0	0	0	0	0	0	0	5	0	2	5	0	0	1	0	0	0	0	0	0	0	1	0	0	0	1
roasted	0	0	1	0	0	0	0	1	0	0	0	9	0	0	0	0	0	0	1	0	0	8	15	0	0	0	0	0	0	0	4	0	1	0	0	0	0	0	0	0	0	0	0	0	2	0	0	0	0
caramellic	24	1	25	2	4	1	1	0	0	3	0	0	2	0	2	1	0	4	2	0	3	0	0	44	0	1	1	1	5	5	0	1	4	1	3	0	12	2	0	0	0	0	1	0	0	0	0	0	0
pineapple	50	18	25	1	1	2	4	5	8	2	0	1	0	1	3	0	1	14	7	0	4	0	0	0	52	0	0	2	5	1	1	0	3	1	0	0	0	1	1	0	0	0	1	0	1	5	8	0	0
musty	7	6	5	0	5	0	2	0	2	1	0	2	4	0	1	0	2	0	3	0	2	0	0	1	0	19	2	0	0	1	1	0	1	1	1	0	0	0	0	0	0	0	1	1	2	0	1	0	2
vegetable	4	4	3	0	2	0	1	0	1	1	0	6	2	0	1	0	3	0	3	2	1	0	0	1	0	2	16	0	0	1	0	0	2	6	1	0	0	0	0	0	0	0	0	1	0	0	0	0	0
berry	23	4	8	1	0	1	1	4	1	1	0	0	1	1	0	0	0	6	5	0	1	0	0	1	2	0	0	31	1	1	0	0	0	3	1	0	1	5	0	0	0	0	1	0	2	5	1	0	0
winey	35	8	9	2	11	1	1	1	4	1	2	0	0	0	3	0	3	13	0	0	5	0	0	5	5	0	0	1	37	1	0	0	0	0	0	0	0	2	0	0	0	0	1	0	0	0	3	0	0
creamy	14	1	12	1	0	0	8	0	8	0	0	0	1	0	2	0	0	0	1	0	0	0	0	5	1	1	1	1	1	31	0	1	3	8	1	1	15	0	0	0	0	0	0	0	0	0	0	0	3
onion	3	4	3	0	0	0	0	2	0	0	0	11	0	0	0	0	0	0	2	0	0	5	4	0	1	1	0	0	0	0	18	0	1	0	0	0	0	0	0	0	0	0	0	0	2	0	0	0	0
phenolic	3	2	1	0	0	0	1	0	0	0	0	0	0	0	1	0	0	0	0	0	0	0	0	1	0	0	0	0	0	1	0	4	0	0	1	0	1	0	0	0	0	0	0	0	0	0	0	0	0
pungent	12	7	11	0	2	0	0	0	1	4	0	1	4	1	0	0	2	1	2	0	6	2	1	4	3	1	2	0	0	3	1	0	44	6	1	1	4	0	0	0	0	0	1	0	2	1	1	0	1
cheesy	39	8	4	1	8	0	10	0	6	0	0	17	1	0	5	0	2	1	12	1	2	5	0	1	1	1	6	3	0	8	0	0	6	75	0	0	7	0	1	0	0	0	0	1	1	0	0	0	3
dry	5	1	4	1	0	2	1	0	0	1	0	0	1	0	1	0	0	0	1	0	0	0	0	3	0	1	1	1	0	1	0	1	1	0	8	0	1	1	0	0	0	0	1	0	0	0	0	0	0
aldehydic	1	2	1	0	1	2	3	1	1	2	0	0	0	0	0	0	1	2	0	0	2	0	0	0	0	0	0	0	0	1	0	0	1	0	0	6	0	0	0	0	0	0	0	0	0	0	0	0	0
buttery	19	0	15	0	0	0	6	0	1	0	0	0	5	0	2	0	0	2	0	0	2	1	0	12	0	0	0	1	0	15	0	1	4	7	1	0	42	0	0	0	0	0	0	0	1	0	1	0	1
pear	13	4	2	0	0	0	0	0	0	0	0	0	0	1	1	0	0	5	2	0	1	0	0	2	1	0	0	5	2	0	0	0	0	0	1	0	0	17	0	0	0	0	0	0	0	6	3	1	0
honey	1	0	0	0	0	0	0	0	0	0	1	0	0	0	0	0	0	0	0	0	0	0	0	0	1	0	0	0	0	0	0	0	0	1	0	0	0	0	4	0	0	0	0	0	0	0	0	0	0
camphoreous	1	0	0	0	1	0	0	0	0	0	0	0	0	0	0	0	0	0	0	0	2	0	0	0	0	0	0	0	0	0	0	0	0	0	0	0	0	0	0	3	0	0	0	0	0	0	0	0	0
powdery	1	0	0	0	0	0	1	0	0	0	0	0	0	0	0	0	0	1	0	0	1	0	0	0	0	0	0	0	0	0	0	0	0	0	0	0	0	0	0	0	1	0	0	0	0	0	0	0	0
leafy	3	3	1	1	1	0	0	1	0	1	0	0	0	0	0	0	0	0	0	1	0	0	0	0	0	0	0	0	0	0	0	0	0	0	0	0	0	0	0	0	0	5	0	0	0	0	0	1	1
alcoholic	6	2	3	0	1	0	1	0	0	1	0	0	1	0	0	0	1	0	1	0	4	0	0	1	1	1	0	1	1	0	0	0	1	0	1	0	0	0	0	0	0	0	8	0	1	0	0	0	0
animal	2	2	0	1	1	0	0	0	0	0	0	0	1	0	0	0	0	0	0	0	0	0	0	0	0	1	1	0	0	0	0	0	0	1	0	0	0	0	0	0	0	0	0	4	0	0	0	0	0
metallic	5	5	0	0	0	0	1	1	0	2	0	3	2	0	0	0	0	0	4	0	1	1	2	0	1	2	0	2	0	0	2	0	2	1	0	0	1	0	0	0	0	0	1	0	14	0	1	0	1
melon	14	6	6	0	0	1	0	1	3	1	0	0	0	0	0	0	0	3	4	0	0	0	0	0	5	0	0	5	0	0	0	0	1	0	0	0	0	6	0	0	0	0	0	0	0	16	4	0	0
banana	29	8	16	1	1	1	1	0	2	0	0	0	0	1	1	0	0	8	5	0	7	0	0	0	8	1	0	1	3	0	0	0	1	0	0	0	1	3	0	0	0	0	0	0	1	4	31	0	0
jasmin	5	1	3	2	2	0	0	2	1	1	0	0	0	0	1	0	0	0	0	0	0	0	0	0	0	0	0	0	0	0	0	0	0	0	0	0	0	1	0	0	0	1	0	0	0	0	0	8	0
mushroom	4	0	2	1	3	0	1	1	2	0	0	1	0	0	2	0	2	0	1	0	0	1	0	0	0	2	0	0	0	3	0	0	1	3	0	0	1	0	0	0	0	1	0	0	1	0	0	0	14
coconut	2	0	1	0	2	1	4	0	2	1	0	0	0	0	0	0	0	0	0	0	0	0	0	0	0	0	0	0	0	1	0	0	0	2	0	0	0	0	0	0	0	0	0	0	0	0	0	0	0
garlic	1	2	0	0	0	0	1	1	0	0	0	5	0	0	2	0	0	0	0	0	0	2	1	0	0	0	0	0	0	0	8	0	1	2	0	0	0	0	0	0	0	0	0	0	0	0	0	0	2
burnt	3	0	1	0	0	0	0	0	0	0	0	1	0	0	0	0	0	0	0	0	0	1	2	1	0	0	0	0	0	0	0	0	0	0	0	0	0	0	0	0	0	0	0	0	0	0	0	0	0
cognac	5	2	3	0	0	2	1	1	1	1	0	0	0	0	0	0	0	2	1	0	2	0	0	0	3	0	0	0	0	0	0	1	0	1	0	2	0	0	0	0	0	0	1	0	0	0	1	0	0
amber	0	0	0	0	0	0	0	0	0	0	0	0	0	0	0	0	0	0	0	0	0	0	0	0	0	0	0	0	0	0	0	0	0	0	0	0	0	0	0	0	0	0	0	0	0	0	0	0	0
cocoa	2	1	0	0	0	0	0	0	0	0	0	0	0	0	1	0	0	0	0	0	0	0	0	0	0	0	0	0	0	0	0	0	0	1	0	0	0	0	0	0	0	0	0	0	0	0	0	0	0
clean	3	2	1	2	0	0	0	2	1	0	0	0	0	0	2	0	1	0	1	0	0	0	0	0	0	0	0	0	0	1	0	0	0	0	0	0	0	1	0	0	0	0	0	0	0	0	0	1	0
fermented	7	0	2	0	1	0	1	0	2	0	0	1	0	0	2	0	0	0	1	0	1	0	0	0	1	0	1	0	2	3	0	0	0	2	0	0	0	0	0	0	0	0	0	0	0	0	0	0	3
peach	4	1	1	1	0	0	1	1	0	0	0	0	1	1	0	0	0	2	0	0	1	0	0	0	0	0	0	1	1	2	0	0	0	0	0	0	0	1	0	0	0	0	0	0	0	0	0	0	0
vanilla	0	0	0	0	0	0	0	0	0	0	0	0	0	0	0	0	0	0	0	0	0	0	0	0	0	0	0	0	0	0	0	0	0	0	0	0	0	0	0	0	0	0	0	0	0	0	0	0	0
dairy	10	2	3	0	2	0	4	0	4	1	0	2	1	0	0	0	0	0	1	0	1	1	0	3	0	1	3	0	0	7	0	1	0	9	0	1	7	0	0	0	0	0	0	0	0	0	0	0	1
musk	2	0	1	0	0	0	0	0	0	0	1	0	0	0	0	0	0	0	0	0	0	0	0	0	0	0	0	0	0	0	0	0	0	0	0	0	0	0	0	0	0	0	0	0	0	0	0	0	0
pine	0	0	0	1	0	1	0	0	0	0	0	0	0	0	0	1	0	0	0	0	0	0	0	0	0	0	0	0	0	0	0	0	0	0	0	0	0	0	0	0	0	0	0	0	0	0	0	0	0
warm	3	1	2	2	1	0	0	0	0	2	0	0	0	0	0	0	0	1	0	0	1	0	0	0	0	0	0	0	0	0	0	0	0	0	0	0	0	0	0	0	0	0	0	0	0	0	0	0	0
coffee	1	0	1	0	0	0	0	0	0	0	0	1	0	0	0	0	0	0	0	0	0	1	1	1	0	1	0	0	0	0	1	0	0	0	0	0	0	0	0	0	0	0	0	0	0	0	0	0	0
cooked	0	1	2	0	0	1	0	0	0	2	0	0	0	0	0	0	0	1	0	0	1	3	3	0	0	0	0	0	0	0	1	0	0	0	0	1	0	0	0	0	0	0	0	0	0	0	0	0	0
tobacco	3	0	2	0	0	1	0	1	0	1	0	0	0	0	0	0	0	0	0	1	0	0	0	0	0	0	0	1	0	0	0	0	0	0	0	0	0	0	0	0	0	0	0	0	1	1	0	0	0
violet	1	1	0	1	0	1	0	0	0	0	0	0	0	0	1	1	0	0	0	0	0	0	0	0	0	0	0	0	0	0	0	0	0	0	0	0	0	0	0	0	0	0	0	0	0	0	0	0	0
aromatic	4	0	0	1	0	0	0	0	0	0	1	1	0	0	0	0	0	0	0	0	1	0	0	0	0	0	0	0	0	0	0	0	0	1	0	0	0	0	0	0	0	0	0	0	0	0	0	0	0
cinnamon	0	0	0	0	0	0	0	0	0	0	0	0	0	0	0	0	0	0	0	0	0	0	0	0	0	0	0	0	0	0	0	0	0	0	0	0	0	0	0	0	0	0	0	0	0	0	0	0	0
natural	4	2	1	2	3	1	0	2	1	0	1	0	0	0	2	0	1	1	0	0	0	0	0	0	1	0	0	0	0	0	0	0	0	0	0	0	0	1	0	0	0	0	0	0	0	1	0	1	0
orange	2	2	1	3	1	0	1	0	1	0	1	0	0	2	0	0	0	0	0	0	0	0	0	0	0	0	0	0	0	0	0	0	0	0	0	0	0	0	0	0	0	0	0	0	0	0	0	0	0
almond	0	0	0	0	0	0	0	0	0	0	0	0	1	0	0	0	0	0	0	0	0	0	0	1	0	0	0	0	0	0	0	0	0	0	0	0	1	0	0	0	0	0	0	0	0	0	0	0	0
anisic	4	3	1	1	0	0	0	0	0	1	0	0	1	0	0	0	0	0	0	0	2	0	0	0	0	0	0	0	0	0	0	0	1	0	0	0	0	0	0	0	0	1	0	0	0	0	0	0	1
apricot	5	3	3	1	1	0	0	1	0	0	1	0	0	1	0	0	0	4	1	0	0	0	0	0	0	0	0	0	0	0	0	0	0	0	0	0	1	0	0	0	0	0	0	0	0	0	1	0	0
milky	9	1	7	0	1	0	3	0	3	2	0	2	0	0	3	0	1	0	0	0	2	0	0	3	0	1	1	0	0	7	0	0	0	4	0	0	9	0	0	0	0	0	0	0	0	0	0	0	1
cherry	5	2	3	1	0	0	0	0	0	0	0	0	1	1	0	0	0	3	0	0	1	0	0	0	2	0	0	1	0	0	0	0	0	0	0	0	0	0	0	0	0	0	0	0	0	0	1	0	0
fishy	2	0	0	0	0	0	0	0	0	1	0	0	0	0	1	0	0	0	0	0	0	0	0	0	0	1	0	0	0	0	0	1	1	0	0	0	0	0	0	0	0	0	0	0	0	0	0	0	1
rummy	15	2	11	0	0	0	0	0	1	1	0	0	1	0	0	1	0	1	2	0	10	0	0	7	0	0	1	3	1	0	0	0	1	0	1	0	2	1	0	0	0	0	1	0	0	0	0	0	0
grassy	1	3	0	1	2	1	0	1	0	2	0	0	0	0	1	0	0	1	0	0	1	0	0	0	0	0	0	0	0	0	0	0	0	0	0	1	0	0	0	0	0	0	0	0	0	0	0	0	0
grape	13	6	4	0	0	1	0	1	1	1	0	0	0	1	0	0	0	3	5	0	0	0	0	0	1	0	0	3	3	0	0	0	0	0	0	0	0	4	0	0	0	0	0	0	0	1	0	0	0
sharp	14	6	6	0	2	0	0	1	0	3	1	1	0	0	0	0	0	2	0	0	5	0	1	4	1	0	1	0	1	1	0	0	2	4	0	0	3	0	0	0	0	0	0	1	0	0	0	0	1
grapefruit	4	2	3	1	0	0	0	1	0	0	0	1	0	0	0	0	0	0	1	1	2	1	1	0	1	0	0	1	1	0	0	0	0	0	0	0	0	0	0	0	0	1	0	0	0	0	1	1	0
hyacinth	0	1	0	0	0	0	0	0	0	0	0	0	0	0	0	0	0	0	0	0	0	0	0	0	0	0	0	0	0	0	0	0	0	0	0	0	0	0	0	0	0	0	0	0	0	0	0	0	0
hay	3	2	0	0	0	1	0	0	0	1	1	0	0	0	1	0	0	0	0	0	0	0	0	1	1	0	0	1	0	0	0	0	0	0	0	0	0	0	1	0	0	0	0	0	0	0	0	0	0
lemon	0	0	0	0	0	0	0	0	0	0	1	0	0	0	0	0	0	0	0	0	0	0	0	0	0	0	0	0	0	0	0	0	0	0	0	0	0	0	1	0	0	0	0	0	0	0	0	0	0
orris	4	0	0	2	2	2	2	1	1	0	0	0	0	0	0	1	0	0	0	0	0	0	0	0	0	0	0	0	0	1	0	0	0	0	0	0	0	0	0	0	0	0	0	0	0	0	0	1	0
alliaceous	0	2	1	0	1	0	0	0	0	0	0	3	0	0	0	0	0	0	2	0	0	1	1	1	0	0	1	0	0	0	3	0	1	0	0	0	0	0	0	0	0	0	0	0	0	0	0	0	0
geranium	1	1	0	1	1	0	0	0	0	0	0	0	0	1	0	0	0	0	0	0	0	0	0	0	0	0	0	0	0	0	0	0	0	0	0	0	0	0	0	0	0	0	0	0	0	0	0	0	0
savory	1	0	0	0	0	0	0	0	0	0	0	1	0	0	0	0	0	0	0	0	0	2	0	0	0	0	0	0	0	0	0	0	0	1	0	0	0	0	0	0	0	0	0	0	0	0	0	0	0
orangeflower	0	0	0	0	0	0	0	0	0	0	0	0	0	0	0	0	0	0	0	0	0	0	0	0	0	0	0	0	0	0	0	0	0	0	0	0	0	0	0	0	0	0	0	0	0	0	0	0	0
cortex	1	2	1	0	1	0	1	0	1	0	0	0	0	0	0	0	1	0	0	0	0	0	0	0	1	0	0	0	1	1	0	0	0	0	0	1	0	0	0	0	0	1	0	0	0	0	0	0	0
medicinal	0	0	0	0	0	0	0	0	0	0	0	0	0	0	0	0	0	0	0	0	0	0	0	0	0	0	0	0	0	0	0	0	0	0	0	0	0	0	0	0	0	0	0	0	0	0	0	0	0
cucumber	0	1	0	1	0	0	0	1	0	0	0	0	0	0	0	0	0	0	0	0	0	0	0	0	0	0	0	0	0	0	0	0	0	0	0	0	0	0	0	0	0	0	0	0	0	0	0	0	0
leathery	0	0	0	0	0	0	0	0	0	0	0	0	0	0	0	0	0	0	0	0	0	0	0	0	0	0	0	0	0	0	0	0	0	0	0	0	0	0	0	0	0	0	0	0	0	0	0	0	0
sour	6	0	4	0	1	0	6	0	0	1	0	1	0	1	1	0	0	1	1	0	0	0	1	2	0	1	0	0	0	2	0	0	2	11	0	0	4	1	0	0	0	0	0	0	0	0	0	0	0
cooling	1	2	3	0	1	1	0	0	0	1	0	0	0	0	0	0	0	0	0	0	0	0	0	0	1	0	0	0	0	0	0	0	1	0	0	0	0	0	0	0	0	0	0	0	0	0	1	0	0
coumarinic	0	0	0	0	0	0	0	0	0	0	0	0	0	0	0	0	0	0	0	0	0	0	0	0	0	0	0	0	0	0	0	0	0	0	0	0	0	0	0	0	0	0	0	0	0	0	0	0	0
lactonic	0	0	1	0	0	0	0	0	0	0	0	0	0	0	0	0	0	0	0	0	0	0	0	1	0	0	0	0	0	1	0	0	0	0	0	0	0	0	0	0	0	0	0	0	0	0	0	0	0
muguet	0	0	0	0	0	0	0	0	0	0	0	0	0	0	0	0	0	0	0	0	0	0	0	0	0	0	0	0	0	0	0	0	0	0	0	0	0	0	0	0	0	0	0	0	0	0	0	0	0
plum	3	0	0	0	0	0	0	0	0	0	1	0	0	0	0	0	0	3	0	0	1	0	0	0	0	0	0	0	0	0	0	0	0	0	0	0	0	1	0	0	0	0	0	0	0	0	0	0	0
smoky	0	0	0	0	0	0	0	0	0	0	0	0	0	0	0	0	0	0	0	0	0	0	0	0	0	0	0	0	0	0	0	0	0	0	0	0	0	0	0	0	0	0	0	0	0	0	0	0	0
chocolate	0	0	2	0	0	0	0	0	0	0	0	0	1	0	0	0	0	0	0	0	0	0	0	0	0	0	0	0	0	0	0	0	0	0	0	0	1	0	0	0	0	0	0	0	1	0	0	0	0
hazelnut	1	0	1	0	0	0	1	0	0	0	0	0	5	0	0	0	0	0	0	0	0	0	0	0	0	0	0	1	0	0	0	0	1	1	0	0	1	0	0	0	0	0	0	0	2	0	0	0	0
lily	1	1	0	0	0	0	0	0	0	0	0	0	0	0	1	0	0	0	0	0	0	0	0	0	0	0	0	0	0	0	0	0	0	0	0	0	0	0	0	0	0	0	0	0	0	0	0	0	0
raspberry	1	1	1	0	0	0	0	0	0	0	0	0	0	0	0	0	0	1	0	0	0	0	0	0	0	0	0	0	0	0	0	0	0	0	0	0	0	0	0	0	0	0	0	0	0	0	1	0	0
soapy	1	1	0	0	0	1	1	0	3	0	0	0	0	1	1	0	0	0	0	0	0	0	0	0	0	0	0	0	0	1	0	0	0	0	0	0	0	0	0	0	0	0	0	0	0	0	0	0	0
strawberry	6	2	4	0	0	2	0	0	0	0	0	0	0	0	0	0	0	0	1	0	0	0	0	0	3	0	0	0	0	0	0	0	1	1	2	0	0	0	1	0	0	0	0	0	0	1	0	0	0
tea	2	2	0	0	0	0	1	0	0	0	0	0	0	0	1	0	0	0	0	0	0	0	0	0	1	0	0	1	0	0	0	0	0	0	0	0	0	0	1	0	0	0	0	0	0	0	0	0	0
weedy	2	5	3	1	3	1	0	1	0	0	0	0	1	0	0	0	2	0	0	0	1	0	0	0	0	1	2	0	1	0	0	0	0	0	1	0	0	0	0	0	0	1	0	1	0	0	0	0	0
blackcurrant	7	8	5	0	0	0	0	0	0	0	0	2	0	0	0	0	0	0	4	0	0	1	0	0	0	1	0	0	0	0	0	0	0	0	0	0	0	0	0	0	0	0	0	0	1	0	0	0	0
bready	2	0	2	0	0	0	0	0	0	0	0	0	0	0	0	0	0	0	0	0	0	0	0	0	0	0	0	0	0	1	0	0	0	0	0	0	2	0	0	0	0	0	0	0	0	0	0	0	0
lavender	1	0	2	0	1	0	0	1	0	0	0	0	0	1	0	0	0	0	0	0	0	0	0	0	0	0	0	0	0	0	0	0	0	0	0	0	0	0	0	0	0	0	0	0	0	0	0	0	1
cedar	0	0	0	0	0	0	0	0	0	0	0	0	0	0	0	0	0	0	0	0	0	0	0	0	0	0	0	0	0	0	0	0	0	0	0	0	0	0	0	0	0	0	0	0	0	0	0	0	0
terpenic	0	0	0	0	0	0	0	0	0	0	0	0	0	0	0	0	0	0	0	0	0	0	0	0	0	0	0	0	0	0	0	0	0	0	0	0	0	0	0	0	0	0	0	0	0	0	0	0	0
ozone	0	0	0	0	0	0	0	0	0	0	0	0	0	0	0	0	0	0	0	0	0	0	0	0	0	0	0	0	0	0	0	0	0	0	0	0	0	0	0	0	0	0	0	0	0	0	0	0	0
potato	0	1	1	0	0	0	1	1	0	0	0	5	0	0	1	0	2	0	1	0	0	2	3	0	0	0	1	0	0	0	2	0	0	0	0	0	0	0	0	0	0	0	0	0	2	0	0	0	0
celery	0	1	1	1	1	2	0	1	0	1	0	0	0	0	0	0	0	0	0	0	0	0	0	0	0	0	0	0	0	0	0	0	0	0	0	0	0	0	0	0	0	0	0	0	0	0	0	1	0
hawthorn	0	0	0	0	0	0	0	0	0	0	0	0	0	0	0	0	0	0	0	0	0	0	0	0	0	0	0	0	0	0	0	0	0	0	0	0	0	0	0	0	0	0	0	0	0	0	0	0	0
cabbage	2	1	1	1	0	0	0	0	0	0	0	3	0	0	0	0	0	0	2	0	1	0	0	0	0	0	1	0	0	0	0	0	0	4	0	0	0	0	0	0	0	0	0	0	0	0	0	0	0
ammoniacal	0	0	0	0	0	0	0	0	0	0	0	0	0	0	0	0	0	0	0	0	0	0	0	0	0	0	0	0	0	0	0	0	0	0	0	0	0	0	0	0	0	0	0	0	0	0	0	0	0
brandy	2	1	1	0	0	0	0	0	0	0	0	0	0	0	0	0	0	0	0	0	1	0	0	0	0	0	0	0	1	0	0	0	0	0	0	0	0	0	0	0	0	0	0	0	0	0	0	0	0
clove	0	0	0	0	0	0	0	0	0	0	0	0	0	0	0	0	0	0	0	0	0	0	0	0	0	0	0	0	0	0	0	0	0	0	0	0	0	0	0	0	0	0	0	0	0	0	0	0	0
malty	0	1	1	0	0	0	0	0	0	0	0	1	0	0	0	0	0	0	0	0	0	0	0	1	0	1	0	0	0	0	0	0	0	0	0	0	0	0	0	0	0	0	0	0	0	0	0	0	0
sandalwood	0	0	0	0	0	0	0	0	0	0	0	0	0	0	0	0	0	0	0	0	0	0	0	0	0	0	0	0	0	0	0	0	0	0	0	0	0	0	0	0	0	0	0	0	0	0	0	0	0
bergamot	1	0	1	1	0	0	0	0	0	0	1	0	0	1	0	0	0	0	0	0	0	0	0	0	0	0	0	0	0	0	0	0	0	0	0	0	0	0	0	0	0	0	0	0	0	0	0	0	0
solvent	2	1	0	0	1	0	0	0	0	1	0	0	0	0	0	0	0	1	0	0	2	0	0	0	0	0	0	0	0	0	0	0	0	0	0	0	0	1	0	0	0	0	0	0	0	0	1	0	0
chamomile	10	2	7	6	7	1	0	0	0	0	1	0	0	0	0	0	0	6	0	1	0	0	0	6	0	0	0	0	2	0	0	0	3	0	0	0	0	0	0	0	0	0	0	1	0	0	0	0	0
cumin	1	0	0	1	1	0	0	2	0	0	0	0	0	0	0	0	0	0	0	0	0	0	0	0	0	0	0	0	0	0	0	0	0	0	0	0	0	0	0	0	0	0	0	0	0	0	0	0	0
dusty	1	0	0	0	0	1	0	0	0	1	0	0	0	0	0	0	0	0	0	0	0	0	0	0	1	0	0	1	0	0	0	0	0	0	0	0	0	0	0	0	0	0	0	0	0	0	0	0	0
narcissus	0	0	0	0	0	0	0	0	0	0	0	0	0	0	0	0	0	0	0	0	0	0	0	0	0	0	0	0	0	0	0	0	0	0	0	0	0	0	0	0	0	0	0	0	0	0	0	0	0
plastic	1	0	0	0	0	0	1	0	1	0	0	0	0	0	0	0	1	0	0	0	0	0	0	0	0	1	0	0	0	1	0	0	0	0	0	0	0	0	0	0	0	0	0	0	0	0	0	0	0
vetiver	0	0	0	0	0	0	0	0	0	0	0	0	0	0	0	0	0	0	0	0	0	0	0	0	0	0	0	0	0	0	0	0	0	0	0	0	0	0	0	0	0	0	0	0	0	0	0	0	0
bitter	1	0	0	0	0	0	0	1	0	0	0	0	1	0	0	0	0	0	0	0	1	0	0	0	0	1	0	0	0	0	0	0	0	0	0	0	0	0	0	0	0	0	1	0	0	0	0	0	0
fir needle	0	1	0	0	0	0	0	0	0	0	0	0	0	0	0	1	0	0	0	0	0	0	0	0	0	0	0	0	0	0	0	0	0	0	0	0	0	0	0	0	0	0	0	0	0	0	0	0	0
ripe	6	2	2	0	0	1	0	0	0	0	0	1	0	0	1	0	0	3	3	0	0	0	0	1	1	0	0	2	1	0	0	0	0	1	1	0	0	2	0	0	0	0	0	0	0	1	1	0	1
tomato	0	1	1	0	0	0	0	1	0	0	0	4	0	0	0	0	1	0	1	0	0	1	1	0	0	0	1	0	0	0	1	0	0	1	0	0	0	0	0	0	0	0	0	0	1	0	0	0	1
mandarin	0	0	0	0	0	0	0	0	0	0	0	0	0	0	0	0	0	0	0	0	0	0	0	0	0	0	0	0	0	0	0	0	0	0	0	0	0	0	0	0	0	0	0	0	0	0	0	0	0
marine	0	0	0	0	0	0	0	0	0	0	0	0	0	0	0	0	0	0	0	0	0	0	0	0	0	0	0	0	0	0	0	0	0	0	0	0	0	0	0	0	0	0	0	0	0	0	0	0	0
tonka	0	0	0	0	0	0	0	0	0	0	0	0	0	0	0	0	0	0	0	0	0	0	0	0	0	0	0	0	0	0	0	0	0	0	0	0	0	0	0	0	0	0	0	0	0	0	0	0	0
gassy	0	1	0	0	0	0	0	1	0	0	0	1	0	0	0	0	0	0	1	0	0	1	1	0	0	0	0	0	0	0	2	0	0	0	0	0	0	0	0	0	0	0	0	0	0	0	0	0	0
licorice	3	1	1	0	0	0	0	0	0	1	0	0	0	0	0	0	0	0	0	0	1	0	0	0	0	0	0	0	0	0	0	0	1	0	0	0	0	0	0	0	0	0	0	0	0	0	0	0	0
popcorn	0	0	0	0	0	0	0	0	0	0	0	0	0	0	0	0	0	0	0	0	0	0	0	0	0	0	0	0	0	0	0	0	0	0	0	0	0	0	0	0	0	0	0	0	0	0	0	0	0
juicy	3	0	2	0	0	1	0	0	0	0	0	0	0	0	1	0	0	1	0	0	0	0	0	0	1	0	0	0	0	0	0	0	0	0	0	0	0	1	0	0	0	0	0	0	0	0	1	0	0
mentholic	0	0	0	0	0	0	0	0	0	0	0	0	0	0	0	0	0	0	0	0	0	0	0	0	0	0	0	0	0	0	0	0	0	0	0	0	0	0	0	0	0	0	0	0	0	0	0	0	0
peppery	0	0	0	0	0	0	0	0	0	0	0	0	0	0	0	0	0	0	0	0	0	0	0	0	0	0	0	0	0	0	1	0	1	0	0	0	0	0	0	0	0	0	0	0	0	0	0	0	0
sweaty	4	2	0	0	0	1	1	0	1	0	0	0	0	0	0	0	0	0	1	0	1	0	0	0	0	0	0	0	0	0	0	0	1	7	1	0	0	0	0	0	0	0	0	1	0	0	0	0	0
ketonic	7	1	2	0	5	0	0	2	0	1	0	0	2	0	0	0	0	0	0	2	4	0	0	0	0	1	1	0	0	0	0	0	1	2	0	0	0	0	0	2	0	0	0	1	0	0	0	0	0
corn	0	0	0	0	0	0	0	0	0	0	0	0	0	0	0	0	0	0	0	0	0	0	0	0	0	0	0	0	0	0	0	0	0	0	0	0	0	0	0	0	0	0	0	0	0	0	0	0	0
patchouli	0	0	0	0	0	0	0	0	0	0	0	0	0	0	0	0	0	0	0	0	0	0	0	0	0	0	0	0	0	0	0	0	0	0	0	0	0	0	0	0	0	0	0	0	0	0	0	0	0
orchid	0	0	0	0	0	0	0	0	0	0	0	0	0	0	0	0	0	0	0	0	0	0	0	0	0	0	0	0	0	0	0	0	0	0	0	0	0	0	0	0	0	0	0	0	0	0	0	0	0
beefy	0	0	1	0	0	0	1	0	0	0	0	0	0	0	0	0	0	0	1	0	0	1	0	0	0	0	0	0	0	0	0	0	0	0	0	0	0	0	0	0	0	0	0	0	0	0	0	0	0
lilac	0	0	0	1	1	0	0	0	0	0	0	0	0	0	0	0	0	0	0	0	0	0	0	0	0	0	0	0	0	0	0	0	0	0	0	0	0	0	0	0	0	0	0	0	0	0	1	0	0
ylang	2	0	1	1	0	0	0	0	0	0	0	0	0	0	0	0	0	0	0	0	0	0	0	0	0	0	0	0	0	0	0	0	0	0	1	0	0	0	0	0	0	0	0	0	0	0	0	1	0
lily of the valley	1	0	0	0	0	0	1	0	0	0	0	0	0	0	0	0	0	1	0	0	1	0	0	0	0	0	0	0	0	0	0	0	0	0	0	0	0	0	0	0	1	0	0	0	0	0	0	0	0
magnolia	0	0	0	1	0	0	0	1	0	0	0	0	0	0	0	0	0	0	0	0	0	0	0	0	0	0	0	0	0	0	0	0	0	0	0	0	0	0	0	0	0	0	0	0	0	0	0	0	0
mimosa	0	0	0	0	0	0	0	0	0	0	0	0	0	0	0	0	0	0	0	0	0	0	0	0	0	0	0	0	0	0	0	0	0	0	0	0	0	0	0	0	0	0	0	0	0	0	0	0	0
radish	0	0	0	0	0	0	0	0	0	0	0	0	0	0	0	0	0	0	0	0	0	0	0	0	0	0	0	0	0	0	0	0	0	0	0	0	0	0	0	0	0	0	0	0	0	0	0	0	0
mustard	1	1	0	0	0	0	0	0	0	1	0	0	0	0	0	0	0	0	0	0	0	0	0	0	0	0	0	0	0	0	1	0	2	0	0	0	0	0	0	0	0	0	1	0	1	0	0	0	0
toasted	0	0	0	0	0	0	0	0	0	0	0	0	2	0	0	0	0	0	0	0	0	0	0	1	0	1	1	0	0	0	0	0	0	0	1	0	1	0	0	0	0	0	0	0	0	0	0	0	0
oakmoss	0	0	0	0	0	0	0	0	0	0	0	0	0	0	0	0	0	0	0	0	0	0	0	0	0	0	0	0	0	0	0	0	0	0	0	0	0	0	0	0	0	0	0	0	0	0	0	0	0
odorless	0	0	0	0	0	0	1	0	1	0	0	0	0	0	0	0	0	0	0	0	0	0	0	0	0	0	0	0	0	0	0	0	0	0	0	0	1	0	0	0	0	0	0	0	0	0	0	0	0
tallow	0	0	0	0	0	0	0	0	0	0	0	0	0	0	0	0	0	0	0	0	0	0	0	0	0	0	0	0	0	0	0	0	0	0	0	0	0	0	0	0	0	0	0	0	0	0	0	0	0
[truncated: 113 more columns]
